# Supplementary material for: Expression of thermophilic two-domain laccase from Catenuloplanes japonicus in Escherichia coli and its activity against triarylmethane and azo dyes
Source: PeerJ. 2021 Jun 24;9:e11646. doi: 10.7717/peerj.11646 (PMC8236229; doi:10.7717/peerj.11646)
Supplement: Supplemental Information 1 — A trimeric model built in MODELLER using 3CG8 (SLAC laccase) three-dimensional structure as a template for homology modeling. The unaligned fragments were not included into the model [file peerj-09-11646-s001.pdb]

EXPDTA    THEORETICAL MODEL, MODELLER 9.21 2020/05/24 10:39:37
REMARK   6 MODELLER OBJECTIVE FUNCTION:      5069.5894
REMARK   6 MODELLER BEST TEMPLATE % SEQ ID:  56.865
REMARK   6 SEQUENCE: Ac_875_modeller_trimer_3cg8_het_trunc
REMARK   6 ALIGNMENT: Ac_875_3cg8_yasara_mod_trunc.ali
REMARK   6 SCRIPT: Ac_875_3cg8_mod_trunc.py
REMARK   6 DOPE score: -89848.59375
REMARK   6 Normalized DOPE score: -1.22810
REMARK   6 GA341 score: 1.00000
REMARK   6 TEMPLATE: 3cg8_cleaned_yasara_mod 46:A - 318:A MODELS 1:A - 273:A AT 55.4%
REMARK   6 TEMPLATE: 3cg8_cleaned_yasara_mod 46:B - 320:B MODELS 274:B - 548:B AT 55.4%
REMARK   6 TEMPLATE: 3cg8_cleaned_yasara_mod 46:C - 320:C MODELS 549:C - 823:C AT 55.4%
REMARK   6 MODELLER BLK RESIDUE  270:A
REMARK   6 MODELLER BLK RESIDUE  271:A
REMARK   6 MODELLER BLK RESIDUE  272:A
REMARK   6 MODELLER BLK RESIDUE  273:A
REMARK   6 MODELLER BLK RESIDUE  545:B
REMARK   6 MODELLER BLK RESIDUE  546:B
REMARK   6 MODELLER BLK RESIDUE  547:B
REMARK   6 MODELLER BLK RESIDUE  548:B
REMARK   6 MODELLER BLK RESIDUE  820:C
REMARK   6 MODELLER BLK RESIDUE  821:C
REMARK   6 MODELLER BLK RESIDUE  822:C
REMARK   6 MODELLER BLK RESIDUE  823:C
ATOM      1  N   GLY A   1      28.057  35.450  -4.800  1.00  7.85           N
ATOM      2  CA  GLY A   1      28.260  36.253  -3.572  1.00  7.85           C
ATOM      3  C   GLY A   1      29.351  35.664  -2.742  1.00  7.85           C
ATOM      4  O   GLY A   1      29.127  34.742  -1.958  1.00  7.85           O
ATOM      5  N   ALA A   2      30.579  36.184  -2.918  1.00 30.18           N
ATOM      6  CA  ALA A   2      31.692  35.695  -2.163  1.00 30.18           C
ATOM      7  CB  ALA A   2      33.052  35.943  -2.839  1.00 30.18           C
ATOM      8  C   ALA A   2      31.716  36.391  -0.845  1.00 30.18           C
ATOM      9  O   ALA A   2      31.171  37.483  -0.689  1.00 30.18           O
ATOM     10  N   THR A   3      32.340  35.743   0.157  1.00109.49           N
ATOM     11  CA  THR A   3      32.515  36.373   1.428  1.00109.49           C
ATOM     12  CB  THR A   3      32.136  35.510   2.602  1.00109.49           C
ATOM     13  OG1 THR A   3      32.333  36.223   3.814  1.00109.49           O
ATOM     14  CG2 THR A   3      32.967  34.215   2.595  1.00109.49           C
ATOM     15  C   THR A   3      33.971  36.690   1.501  1.00109.49           C
ATOM     16  O   THR A   3      34.825  35.814   1.377  1.00109.49           O
ATOM     17  N   ARG A   4      34.307  37.976   1.686  1.00130.63           N
ATOM     18  CA  ARG A   4      35.697  38.312   1.663  1.00130.63           C
ATOM     19  CB  ARG A   4      36.039  39.323   0.554  1.00130.63           C
ATOM     20  CG  ARG A   4      35.204  40.603   0.600  1.00130.63           C
ATOM     21  CD  ARG A   4      35.318  41.444  -0.674  1.00130.63           C
ATOM     22  NE  ARG A   4      34.552  40.741  -1.743  1.00130.63           N
ATOM     23  CZ  ARG A   4      35.155  39.780  -2.502  1.00130.63           C
ATOM     24  NH1 ARG A   4      36.461  39.455  -2.280  1.00130.63           N
ATOM     25  NH2 ARG A   4      34.455  39.143  -3.484  1.00130.63           N
ATOM     26  C   ARG A   4      36.110  38.851   2.991  1.00130.63           C
ATOM     27  O   ARG A   4      35.324  39.481   3.696  1.00130.63           O
ATOM     28  N   LYS A   5      37.369  38.568   3.382  1.00 23.59           N
ATOM     29  CA  LYS A   5      37.877  39.047   4.632  1.00 23.59           C
ATOM     30  CB  LYS A   5      38.482  37.947   5.521  1.00 23.59           C
ATOM     31  CG  LYS A   5      37.451  36.947   6.051  1.00 23.59           C
ATOM     32  CD  LYS A   5      38.077  35.702   6.683  1.00 23.59           C
ATOM     33  CE  LYS A   5      37.049  34.704   7.222  1.00 23.59           C
ATOM     34  NZ  LYS A   5      37.741  33.535   7.810  1.00 23.59           N
ATOM     35  C   LYS A   5      38.970  40.013   4.318  1.00 23.59           C
ATOM     36  O   LYS A   5      39.773  39.788   3.415  1.00 23.59           O
ATOM     37  N   ILE A   6      39.001  41.144   5.047  1.00120.95           N
ATOM     38  CA  ILE A   6      40.005  42.134   4.817  1.00120.95           C
ATOM     39  CB  ILE A   6      39.551  43.237   3.908  1.00120.95           C
ATOM     40  CG1 ILE A   6      40.744  44.114   3.495  1.00120.95           C
ATOM     41  CG2 ILE A   6      38.426  44.005   4.622  1.00120.95           C
ATOM     42  CD1 ILE A   6      41.762  43.382   2.622  1.00120.95           C
ATOM     43  C   ILE A   6      40.347  42.756   6.131  1.00120.95           C
ATOM     44  O   ILE A   6      39.569  42.696   7.082  1.00120.95           O
ATOM     45  N   THR A   7      41.548  43.359   6.219  1.00104.39           N
ATOM     46  CA  THR A   7      41.940  44.015   7.431  1.00104.39           C
ATOM     47  CB  THR A   7      43.197  43.461   8.036  1.00104.39           C
ATOM     48  OG1 THR A   7      43.418  44.033   9.316  1.00104.39           O
ATOM     49  CG2 THR A   7      44.376  43.774   7.098  1.00104.39           C
ATOM     50  C   THR A   7      42.206  45.447   7.095  1.00104.39           C
ATOM     51  O   THR A   7      42.662  45.761   5.997  1.00104.39           O
ATOM     52  N   ILE A   8      41.883  46.362   8.030  1.00105.56           N
ATOM     53  CA  ILE A   8      42.126  47.757   7.807  1.00105.56           C
ATOM     54  CB  ILE A   8      40.890  48.518   7.423  1.00105.56           C
ATOM     55  CG1 ILE A   8      39.825  48.420   8.526  1.00105.56           C
ATOM     56  CG2 ILE A   8      40.416  47.993   6.058  1.00105.56           C
ATOM     57  CD1 ILE A   8      38.670  49.405   8.348  1.00105.56           C
ATOM     58  C   ILE A   8      42.688  48.338   9.066  1.00105.56           C
ATOM     59  O   ILE A   8      42.436  47.831  10.157  1.00105.56           O
ATOM     60  N   TYR A   9      43.514  49.397   8.938  1.00151.40           N
ATOM     61  CA  TYR A   9      44.110  50.020  10.088  1.00151.40           C
ATOM     62  CB  TYR A   9      45.618  49.740  10.224  1.00151.40           C
ATOM     63  CG  TYR A   9      45.841  48.291  10.487  1.00151.40           C
ATOM     64  CD1 TYR A   9      45.968  47.406   9.441  1.00151.40           C
ATOM     65  CD2 TYR A   9      45.922  47.818  11.776  1.00151.40           C
ATOM     66  CE1 TYR A   9      46.176  46.068   9.678  1.00151.40           C
ATOM     67  CE2 TYR A   9      46.130  46.481  12.019  1.00151.40           C
ATOM     68  CZ  TYR A   9      46.258  45.605  10.969  1.00151.40           C
ATOM     69  OH  TYR A   9      46.471  44.232  11.214  1.00151.40           O
ATOM     70  C   TYR A   9      44.009  51.508   9.923  1.00151.40           C
ATOM     71  O   TYR A   9      44.170  52.021   8.817  1.00151.40           O
ATOM     72  N   ALA A  10      43.730  52.238  11.029  1.00 59.28           N
ATOM     73  CA  ALA A  10      43.792  53.674  10.995  1.00 59.28           C
ATOM     74  CB  ALA A  10      42.657  54.371  11.764  1.00 59.28           C
ATOM     75  C   ALA A  10      45.090  54.008  11.668  1.00 59.28           C
ATOM     76  O   ALA A  10      45.463  53.340  12.629  1.00 59.28           O
ATOM     77  N   GLU A  11      45.827  55.030  11.174  1.00 87.41           N
ATOM     78  CA  GLU A  11      47.148  55.280  11.704  1.00 87.41           C
ATOM     79  CB  GLU A  11      48.251  54.594  10.882  1.00 87.41           C
ATOM     80  CG  GLU A  11      48.138  53.071  10.832  1.00 87.41           C
ATOM     81  CD  GLU A  11      49.028  52.581   9.699  0.50 87.41           C
ATOM     82  OE1 GLU A  11      50.030  53.277   9.385  0.50 87.41           O
ATOM     83  OE2 GLU A  11      48.712  51.503   9.128  0.50 87.41           O
ATOM     84  C   GLU A  11      47.455  56.744  11.604  1.00 87.41           C
ATOM     85  O   GLU A  11      46.964  57.421  10.705  1.00 87.41           O
ATOM     86  N   SER A  12      48.278  57.270  12.542  1.00 89.84           N
ATOM     87  CA  SER A  12      48.717  58.633  12.462  1.00 89.84           C
ATOM     88  CB  SER A  12      49.259  59.181  13.794  1.00 89.84           C
ATOM     89  OG  SER A  12      48.225  59.213  14.768  1.00 89.84           O
ATOM     90  C   SER A  12      49.826  58.702  11.455  1.00 89.84           C
ATOM     91  O   SER A  12      50.629  57.777  11.326  1.00 89.84           O
ATOM     92  N   LEU A  13      49.894  59.827  10.717  1.00 52.67           N
ATOM     93  CA  LEU A  13      50.881  60.016   9.693  1.00 52.67           C
ATOM     94  CB  LEU A  13      50.285  60.164   8.282  1.00 52.67           C
ATOM     95  CG  LEU A  13      49.544  58.910   7.782  1.00 52.67           C
ATOM     96  CD1 LEU A  13      48.975  59.130   6.371  1.00 52.67           C
ATOM     97  CD2 LEU A  13      50.432  57.660   7.871  1.00 52.67           C
ATOM     98  C   LEU A  13      51.589  61.296   9.997  1.00 52.67           C
ATOM     99  O   LEU A  13      51.309  61.954  10.997  1.00 52.67           O
ATOM    100  N   GLY A  14      52.548  61.676   9.133  1.00 27.87           N
ATOM    101  CA  GLY A  14      53.281  62.883   9.365  1.00 27.87           C
ATOM    102  C   GLY A  14      52.364  64.045   9.141  1.00 27.87           C
ATOM    103  O   GLY A  14      51.293  63.917   8.550  1.00 27.87           O
ATOM    104  N   ASN A  15      52.788  65.215   9.654  1.00121.66           N
ATOM    105  CA  ASN A  15      52.122  66.480   9.527  1.00121.66           C
ATOM    106  CB  ASN A  15      52.216  67.119   8.122  1.00121.66           C
ATOM    107  CG  ASN A  15      51.512  66.257   7.084  0.50121.66           C
ATOM    108  OD1 ASN A  15      50.335  66.458   6.789  0.50121.66           O
ATOM    109  ND2 ASN A  15      52.261  65.288   6.490  1.00121.66           N
ATOM    110  C   ASN A  15      50.687  66.410   9.962  1.00121.66           C
ATOM    111  O   ASN A  15      49.824  67.038   9.352  1.00121.66           O
ATOM    112  N   ASN A  16      50.412  65.676  11.060  1.00 74.42           N
ATOM    113  CA  ASN A  16      49.106  65.606  11.664  1.00 74.42           C
ATOM    114  CB  ASN A  16      48.566  66.988  12.074  1.00 74.42           C
ATOM    115  CG  ASN A  16      49.455  67.551  13.172  1.00 74.42           C
ATOM    116  OD1 ASN A  16      49.531  68.763  13.364  1.00 74.42           O
ATOM    117  ND2 ASN A  16      50.152  66.648  13.913  1.00 74.42           N
ATOM    118  C   ASN A  16      48.084  64.992  10.752  1.00 74.42           C
ATOM    119  O   ASN A  16      46.892  65.262  10.892  1.00 74.42           O
ATOM    120  N   GLN A  17      48.494  64.131   9.808  1.00 80.61           N
ATOM    121  CA  GLN A  17      47.505  63.520   8.967  1.00 80.61           C
ATOM    122  CB  GLN A  17      47.980  63.322   7.520  1.00 80.61           C
ATOM    123  CG  GLN A  17      48.271  64.646   6.812  1.00 80.61           C
ATOM    124  CD  GLN A  17      48.730  64.322   5.402  1.00 80.61           C
ATOM    125  OE1 GLN A  17      48.798  63.156   5.018  1.00 80.61           O
ATOM    126  NE2 GLN A  17      49.054  65.376   4.606  1.00 80.61           N
ATOM    127  C   GLN A  17      47.181  62.175   9.537  1.00 80.61           C
ATOM    128  O   GLN A  17      47.945  61.632  10.332  1.00 80.61           O
ATOM    129  N   TYR A  18      46.001  61.628   9.177  1.00 98.43           N
ATOM    130  CA  TYR A  18      45.615  60.309   9.599  1.00 98.43           C
ATOM    131  CB  TYR A  18      44.447  60.302  10.600  1.00 98.43           C
ATOM    132  CG  TYR A  18      44.891  61.010  11.833  1.00 98.43           C
ATOM    133  CD1 TYR A  18      44.892  62.385  11.884  1.00 98.43           C
ATOM    134  CD2 TYR A  18      45.299  60.303  12.941  1.00 98.43           C
ATOM    135  CE1 TYR A  18      45.296  63.046  13.019  1.00 98.43           C
ATOM    136  CE2 TYR A  18      45.705  60.958  14.079  1.00 98.43           C
ATOM    137  CZ  TYR A  18      45.705  62.331  14.119  1.00 98.43           C
ATOM    138  OH  TYR A  18      46.122  63.007  15.286  1.00 98.43           O
ATOM    139  C   TYR A  18      45.128  59.615   8.363  1.00 98.43           C
ATOM    140  O   TYR A  18      44.557  60.259   7.482  1.00 98.43           O
ATOM    141  N   GLY A  19      45.329  58.281   8.263  1.00 37.78           N
ATOM    142  CA  GLY A  19      44.926  57.610   7.055  1.00 37.78           C
ATOM    143  C   GLY A  19      44.685  56.147   7.297  1.00 37.78           C
ATOM    144  O   GLY A  19      45.111  55.572   8.299  1.00 37.78           O
ATOM    145  N   TYR A  20      44.009  55.502   6.320  1.00 78.79           N
ATOM    146  CA  TYR A  20      43.653  54.110   6.393  1.00 78.79           C
ATOM    147  CB  TYR A  20      42.232  53.785   5.906  1.00 78.79           C
ATOM    148  CG  TYR A  20      41.219  54.393   6.807  1.00 78.79           C
ATOM    149  CD1 TYR A  20      40.783  53.705   7.911  1.00 78.79           C
ATOM    150  CD2 TYR A  20      40.707  55.642   6.554  1.00 78.79           C
ATOM    151  CE1 TYR A  20      39.843  54.250   8.749  1.00 78.79           C
ATOM    152  CE2 TYR A  20      39.762  56.191   7.389  1.00 78.79           C
ATOM    153  CZ  TYR A  20      39.327  55.493   8.488  1.00 78.79           C
ATOM    154  OH  TYR A  20      38.358  56.045   9.351  1.00 78.79           O
ATOM    155  C   TYR A  20      44.538  53.327   5.474  1.00 78.79           C
ATOM    156  O   TYR A  20      45.067  53.856   4.497  1.00 78.79           O
ATOM    157  N   GLY A  21      44.745  52.031   5.799  1.00 30.73           N
ATOM    158  CA  GLY A  21      45.549  51.181   4.963  1.00 30.73           C
ATOM    159  C   GLY A  21      45.192  49.746   5.225  1.00 30.73           C
ATOM    160  O   GLY A  21      44.667  49.401   6.282  1.00 30.73           O
ATOM    161  N   LEU A  22      45.454  48.880   4.223  1.00 96.09           N
ATOM    162  CA  LEU A  22      45.242  47.457   4.298  1.00 96.09           C
ATOM    163  CB  LEU A  22      45.468  46.736   2.958  1.00 96.09           C
ATOM    164  CG  LEU A  22      44.547  47.212   1.823  1.00 96.09           C
ATOM    165  CD1 LEU A  22      44.854  48.669   1.451  1.00 96.09           C
ATOM    166  CD2 LEU A  22      44.609  46.264   0.614  1.00 96.09           C
ATOM    167  C   LEU A  22      46.254  46.883   5.243  1.00 96.09           C
ATOM    168  O   LEU A  22      45.990  45.887   5.918  1.00 96.09           O
ATOM    169  N   GLU A  23      47.471  47.471   5.264  1.00 81.52           N
ATOM    170  CA  GLU A  23      48.513  46.972   6.119  1.00 81.52           C
ATOM    171  CB  GLU A  23      49.731  46.412   5.371  1.00 81.52           C
ATOM    172  CG  GLU A  23      49.426  45.106   4.637  1.00 81.52           C
ATOM    173  CD  GLU A  23      50.735  44.571   4.080  1.00 81.52           C
ATOM    174  OE1 GLU A  23      51.465  43.895   4.853  1.00 81.52           O
ATOM    175  OE2 GLU A  23      51.027  44.834   2.884  1.00 81.52           O
ATOM    176  C   GLU A  23      48.996  48.085   7.001  1.00 81.52           C
ATOM    177  O   GLU A  23      48.867  49.260   6.670  1.00 81.52           O
ATOM    178  N   ARG A  24      49.617  47.713   8.138  1.00260.94           N
ATOM    179  CA  ARG A  24      49.988  48.591   9.219  1.00260.94           C
ATOM    180  CB  ARG A  24      50.505  47.829  10.450  1.00260.94           C
ATOM    181  CG  ARG A  24      50.581  48.710  11.696  1.00260.94           C
ATOM    182  CD  ARG A  24      51.091  47.984  12.942  1.00260.94           C
ATOM    183  NE  ARG A  24      50.102  46.930  13.300  1.00260.94           N
ATOM    184  CZ  ARG A  24      50.414  46.014  14.263  1.00260.94           C
ATOM    185  NH1 ARG A  24      51.628  46.069  14.886  1.00260.94           N
ATOM    186  NH2 ARG A  24      49.515  45.046  14.605  1.00260.94           N
ATOM    187  C   ARG A  24      51.005  49.658   8.868  1.00260.94           C
ATOM    188  O   ARG A  24      51.090  50.697   9.501  1.00260.94           O
ATOM    189  N   GLY A  25      51.956  49.415   7.987  1.00173.30           N
ATOM    190  CA  GLY A  25      52.875  50.467   7.625  1.00173.30           C
ATOM    191  C   GLY A  25      52.324  51.370   6.561  1.00173.30           C
ATOM    192  O   GLY A  25      52.838  52.460   6.319  1.00173.30           O
ATOM    193  N   LYS A  26      51.359  50.800   5.826  1.00208.34           N
ATOM    194  CA  LYS A  26      50.733  51.129   4.576  1.00208.34           C
ATOM    195  CB  LYS A  26      50.031  49.892   4.010  1.00208.34           C
ATOM    196  CG  LYS A  26      49.711  50.001   2.529  1.00208.34           C
ATOM    197  CD  LYS A  26      49.412  48.647   1.894  1.00208.34           C
ATOM    198  CE  LYS A  26      50.667  47.841   1.551  1.00208.34           C
ATOM    199  NZ  LYS A  26      50.289  46.552   0.930  1.00208.34           N
ATOM    200  C   LYS A  26      49.771  52.291   4.460  1.00208.34           C
ATOM    201  O   LYS A  26      49.396  52.604   3.335  1.00208.34           O
ATOM    202  N   ALA A  27      49.265  52.915   5.539  1.00 58.85           N
ATOM    203  CA  ALA A  27      48.192  53.882   5.408  1.00 58.85           C
ATOM    204  CB  ALA A  27      47.841  54.581   6.733  1.00 58.85           C
ATOM    205  C   ALA A  27      48.483  54.957   4.394  1.00 58.85           C
ATOM    206  O   ALA A  27      49.632  55.344   4.187  1.00 58.85           O
ATOM    207  N   THR A  28      47.422  55.435   3.692  1.00 52.10           N
ATOM    208  CA  THR A  28      47.602  56.472   2.715  1.00 52.10           C
ATOM    209  CB  THR A  28      47.849  55.926   1.335  1.00 52.10           C
ATOM    210  OG1 THR A  28      48.984  55.073   1.356  1.00 52.10           O
ATOM    211  CG2 THR A  28      48.098  57.085   0.354  1.00 52.10           C
ATOM    212  C   THR A  28      46.362  57.315   2.660  1.00 52.10           C
ATOM    213  O   THR A  28      45.292  56.905   3.111  1.00 52.10           O
ATOM    214  N   ILE A  29      46.494  58.557   2.146  1.00157.96           N
ATOM    215  CA  ILE A  29      45.335  59.361   1.912  1.00157.96           C
ATOM    216  CB  ILE A  29      45.244  60.606   2.763  1.00157.96           C
ATOM    217  CG1 ILE A  29      43.793  61.124   2.783  1.00157.96           C
ATOM    218  CG2 ILE A  29      46.295  61.635   2.311  1.00157.96           C
ATOM    219  CD1 ILE A  29      43.204  61.439   1.409  1.00157.96           C
ATOM    220  C   ILE A  29      45.378  59.710   0.453  1.00157.96           C
ATOM    221  O   ILE A  29      46.370  60.250  -0.041  1.00157.96           O
ATOM    222  N   PRO A  30      44.346  59.386  -0.286  1.00130.06           N
ATOM    223  CA  PRO A  30      43.188  58.709   0.236  1.00130.06           C
ATOM    224  CD  PRO A  30      44.019  60.193  -1.451  1.00130.06           C
ATOM    225  CB  PRO A  30      42.104  58.841  -0.830  1.00130.06           C
ATOM    226  CG  PRO A  30      42.491  60.117  -1.590  1.00130.06           C
ATOM    227  C   PRO A  30      43.472  57.288   0.573  1.00130.06           C
ATOM    228  O   PRO A  30      44.515  56.765   0.184  1.00130.06           O
ATOM    229  N   GLY A  31      42.543  56.658   1.314  1.00 27.96           N
ATOM    230  CA  GLY A  31      42.694  55.292   1.704  1.00 27.96           C
ATOM    231  C   GLY A  31      42.511  54.454   0.481  1.00 27.96           C
ATOM    232  O   GLY A  31      42.060  54.928  -0.559  1.00 27.96           O
ATOM    233  N   PRO A  32      42.866  53.204   0.604  1.00 69.92           N
ATOM    234  CA  PRO A  32      42.834  52.251  -0.473  1.00 69.92           C
ATOM    235  CD  PRO A  32      43.024  52.571   1.902  1.00 69.92           C
ATOM    236  CB  PRO A  32      43.397  50.968   0.123  1.00 69.92           C
ATOM    237  CG  PRO A  32      42.994  51.062   1.607  1.00 69.92           C
ATOM    238  C   PRO A  32      41.452  52.016  -0.989  1.00 69.92           C
ATOM    239  O   PRO A  32      40.486  52.155  -0.241  1.00 69.92           O
ATOM    240  N   ILE A  33      41.351  51.638  -2.276  1.00143.50           N
ATOM    241  CA  ILE A  33      40.088  51.385  -2.898  1.00143.50           C
ATOM    242  CB  ILE A  33      40.144  51.531  -4.396  1.00143.50           C
ATOM    243  CG1 ILE A  33      38.740  51.606  -5.023  1.00143.50           C
ATOM    244  CG2 ILE A  33      41.008  50.381  -4.939  1.00143.50           C
ATOM    245  CD1 ILE A  33      37.929  50.316  -4.921  1.00143.50           C
ATOM    246  C   ILE A  33      39.678  49.985  -2.566  1.00143.50           C
ATOM    247  O   ILE A  33      40.491  49.061  -2.583  1.00143.50           O
ATOM    248  N   LEU A  34      38.395  49.825  -2.185  1.00 96.64           N
ATOM    249  CA  LEU A  34      37.803  48.551  -1.902  1.00 96.64           C
ATOM    250  CB  LEU A  34      37.031  48.584  -0.567  1.00 96.64           C
ATOM    251  CG  LEU A  34      36.447  47.252  -0.050  1.00 96.64           C
ATOM    252  CD1 LEU A  34      35.717  47.495   1.281  1.00 96.64           C
ATOM    253  CD2 LEU A  34      35.550  46.542  -1.076  1.00 96.64           C
ATOM    254  C   LEU A  34      36.824  48.340  -3.020  1.00 96.64           C
ATOM    255  O   LEU A  34      35.968  49.189  -3.265  1.00 96.64           O
ATOM    256  N   GLU A  35      36.930  47.207  -3.748  1.00 41.91           N
ATOM    257  CA  GLU A  35      36.034  47.003  -4.851  1.00 41.91           C
ATOM    258  CB  GLU A  35      36.750  47.042  -6.214  1.00 41.91           C
ATOM    259  CG  GLU A  35      35.826  46.828  -7.416  1.00 41.91           C
ATOM    260  CD  GLU A  35      36.679  46.905  -8.674  0.50 41.91           C
ATOM    261  OE1 GLU A  35      37.862  47.326  -8.562  0.50 41.91           O
ATOM    262  OE2 GLU A  35      36.160  46.549  -9.765  0.50 41.91           O
ATOM    263  C   GLU A  35      35.398  45.656  -4.705  1.00 41.91           C
ATOM    264  O   GLU A  35      36.077  44.656  -4.480  1.00 41.91           O
ATOM    265  N   MET A  36      34.057  45.596  -4.836  1.00105.00           N
ATOM    266  CA  MET A  36      33.385  44.337  -4.701  1.00105.00           C
ATOM    267  CB  MET A  36      32.720  44.152  -3.328  1.00105.00           C
ATOM    268  CG  MET A  36      33.733  44.051  -2.185  1.00105.00           C
ATOM    269  SD  MET A  36      33.004  43.892  -0.529  1.00105.00           S
ATOM    270  CE  MET A  36      32.562  45.647  -0.391  1.00105.00           C
ATOM    271  C   MET A  36      32.319  44.254  -5.744  1.00105.00           C
ATOM    272  O   MET A  36      32.064  45.208  -6.477  1.00105.00           O
ATOM    273  N   TYR A  37      31.669  43.077  -5.832  1.00 40.84           N
ATOM    274  CA  TYR A  37      30.630  42.850  -6.793  1.00 40.84           C
ATOM    275  CB  TYR A  37      30.790  41.538  -7.581  1.00 40.84           C
ATOM    276  CG  TYR A  37      32.041  41.622  -8.386  1.00 40.84           C
ATOM    277  CD1 TYR A  37      33.260  41.340  -7.813  1.00 40.84           C
ATOM    278  CD2 TYR A  37      31.995  41.978  -9.714  1.00 40.84           C
ATOM    279  CE1 TYR A  37      34.416  41.414  -8.554  1.00 40.84           C
ATOM    280  CE2 TYR A  37      33.147  42.053 -10.460  1.00 40.84           C
ATOM    281  CZ  TYR A  37      34.360  41.772  -9.879  1.00 40.84           C
ATOM    282  OH  TYR A  37      35.545  41.849 -10.642  1.00 40.84           O
ATOM    283  C   TYR A  37      29.368  42.718  -6.009  1.00 40.84           C
ATOM    284  O   TYR A  37      29.386  42.310  -4.849  1.00 40.84           O
ATOM    285  N   GLU A  38      28.228  43.090  -6.620  1.00 40.82           N
ATOM    286  CA  GLU A  38      26.988  43.026  -5.910  1.00 40.82           C
ATOM    287  CB  GLU A  38      25.780  43.492  -6.743  1.00 40.82           C
ATOM    288  CG  GLU A  38      25.811  44.990  -7.064  1.00 40.82           C
ATOM    289  CD  GLU A  38      24.576  45.335  -7.887  1.00 40.82           C
ATOM    290  OE1 GLU A  38      24.198  44.510  -8.760  1.00 40.82           O
ATOM    291  OE2 GLU A  38      23.992  46.428  -7.652  1.00 40.82           O
ATOM    292  C   GLU A  38      26.763  41.613  -5.476  1.00 40.82           C
ATOM    293  O   GLU A  38      26.949  40.671  -6.246  1.00 40.82           O
ATOM    294  N   GLY A  39      26.342  41.453  -4.203  1.00 23.43           N
ATOM    295  CA  GLY A  39      26.083  40.166  -3.623  1.00 23.43           C
ATOM    296  C   GLY A  39      27.194  39.798  -2.683  1.00 23.43           C
ATOM    297  O   GLY A  39      27.026  38.935  -1.823  1.00 23.43           O
ATOM    298  N   ASP A  40      28.362  40.455  -2.800  1.00 44.39           N
ATOM    299  CA  ASP A  40      29.467  40.111  -1.950  1.00 44.39           C
ATOM    300  CB  ASP A  40      30.802  40.738  -2.390  1.00 44.39           C
ATOM    301  CG  ASP A  40      31.295  40.043  -3.650  1.00 44.39           C
ATOM    302  OD1 ASP A  40      30.679  39.017  -4.045  1.00 44.39           O
ATOM    303  OD2 ASP A  40      32.304  40.527  -4.229  1.00 44.39           O
ATOM    304  C   ASP A  40      29.211  40.620  -0.568  1.00 44.39           C
ATOM    305  O   ASP A  40      28.431  41.549  -0.362  1.00 44.39           O
ATOM    306  N   THR A  41      29.871  39.980   0.420  1.00 37.99           N
ATOM    307  CA  THR A  41      29.831  40.390   1.793  1.00 37.99           C
ATOM    308  CB  THR A  41      29.319  39.338   2.731  1.00 37.99           C
ATOM    309  OG1 THR A  41      27.993  38.967   2.382  1.00 37.99           O
ATOM    310  CG2 THR A  41      29.360  39.896   4.164  1.00 37.99           C
ATOM    311  C   THR A  41      31.255  40.643   2.158  1.00 37.99           C
ATOM    312  O   THR A  41      32.150  39.966   1.653  1.00 37.99           O
ATOM    313  N   LEU A  42      31.518  41.643   3.021  1.00120.76           N
ATOM    314  CA  LEU A  42      32.895  41.894   3.323  1.00120.76           C
ATOM    315  CB  LEU A  42      33.404  43.176   2.635  1.00120.76           C
ATOM    316  CG  LEU A  42      34.936  43.311   2.547  1.00120.76           C
ATOM    317  CD1 LEU A  42      35.337  44.639   1.892  1.00120.76           C
ATOM    318  CD2 LEU A  42      35.624  43.075   3.894  1.00120.76           C
ATOM    319  C   LEU A  42      33.020  42.037   4.812  1.00120.76           C
ATOM    320  O   LEU A  42      32.281  42.794   5.440  1.00120.76           O
ATOM    321  N   GLU A  43      33.958  41.281   5.420  1.00 38.82           N
ATOM    322  CA  GLU A  43      34.183  41.382   6.835  1.00 38.82           C
ATOM    323  CB  GLU A  43      34.342  40.017   7.527  1.00 38.82           C
ATOM    324  CG  GLU A  43      33.075  39.162   7.486  1.00 38.82           C
ATOM    325  CD  GLU A  43      33.368  37.850   8.201  1.00 38.82           C
ATOM    326  OE1 GLU A  43      34.464  37.740   8.812  1.00 38.82           O
ATOM    327  OE2 GLU A  43      32.500  36.938   8.142  1.00 38.82           O
ATOM    328  C   GLU A  43      35.477  42.109   6.989  1.00 38.82           C
ATOM    329  O   GLU A  43      36.512  41.657   6.501  1.00 38.82           O
ATOM    330  N   ILE A  44      35.455  43.268   7.673  1.00 41.72           N
ATOM    331  CA  ILE A  44      36.667  44.017   7.793  1.00 41.72           C
ATOM    332  CB  ILE A  44      36.534  45.456   7.380  1.00 41.72           C
ATOM    333  CG1 ILE A  44      36.150  45.567   5.895  1.00 41.72           C
ATOM    334  CG2 ILE A  44      37.849  46.173   7.724  1.00 41.72           C
ATOM    335  CD1 ILE A  44      35.743  46.978   5.474  1.00 41.72           C
ATOM    336  C   ILE A  44      37.075  44.021   9.224  1.00 41.72           C
ATOM    337  O   ILE A  44      36.333  44.470  10.098  1.00 41.72           O
ATOM    338  N   THR A  45      38.289  43.510   9.498  1.00116.52           N
ATOM    339  CA  THR A  45      38.777  43.556  10.838  1.00116.52           C
ATOM    340  CB  THR A  45      39.632  42.370  11.206  1.00116.52           C
ATOM    341  OG1 THR A  45      40.082  42.488  12.548  1.00116.52           O
ATOM    342  CG2 THR A  45      40.819  42.232  10.232  1.00116.52           C
ATOM    343  C   THR A  45      39.569  44.823  10.914  1.00116.52           C
ATOM    344  O   THR A  45      40.639  44.958  10.322  1.00116.52           O
ATOM    345  N   LEU A  46      39.027  45.813  11.646  1.00 50.81           N
ATOM    346  CA  LEU A  46      39.653  47.100  11.697  1.00 50.81           C
ATOM    347  CB  LEU A  46      38.658  48.264  11.557  1.00 50.81           C
ATOM    348  CG  LEU A  46      39.270  49.645  11.868  1.00 50.81           C
ATOM    349  CD1 LEU A  46      40.445  49.987  10.941  1.00 50.81           C
ATOM    350  CD2 LEU A  46      38.186  50.734  11.878  1.00 50.81           C
ATOM    351  C   LEU A  46      40.342  47.275  13.004  1.00 50.81           C
ATOM    352  O   LEU A  46      39.793  46.947  14.054  1.00 50.81           O
ATOM    353  N   VAL A  47      41.584  47.800  12.957  1.00 41.54           N
ATOM    354  CA  VAL A  47      42.323  48.053  14.159  1.00 41.54           C
ATOM    355  CB  VAL A  47      43.596  47.267  14.262  1.00 41.54           C
ATOM    356  CG1 VAL A  47      44.330  47.694  15.544  1.00 41.54           C
ATOM    357  CG2 VAL A  47      43.250  45.769  14.213  1.00 41.54           C
ATOM    358  C   VAL A  47      42.701  49.500  14.178  1.00 41.54           C
ATOM    359  O   VAL A  47      43.213  50.033  13.192  1.00 41.54           O
ATOM    360  N   ASN A  48      42.455  50.163  15.329  1.00 56.65           N
ATOM    361  CA  ASN A  48      42.757  51.556  15.506  1.00 56.65           C
ATOM    362  CB  ASN A  48      41.698  52.294  16.340  1.00 56.65           C
ATOM    363  CG  ASN A  48      42.032  53.778  16.368  1.00 56.65           C
ATOM    364  OD1 ASN A  48      43.089  54.200  15.901  1.00 56.65           O
ATOM    365  ND2 ASN A  48      41.111  54.594  16.947  1.00 56.65           N
ATOM    366  C   ASN A  48      44.050  51.652  16.256  1.00 56.65           C
ATOM    367  O   ASN A  48      44.129  51.354  17.446  1.00 56.65           O
ATOM    368  N   THR A  49      45.111  52.048  15.539  1.00 89.99           N
ATOM    369  CA  THR A  49      46.451  52.197  16.040  1.00 89.99           C
ATOM    370  CB  THR A  49      47.523  52.134  14.990  1.00 89.99           C
ATOM    371  OG1 THR A  49      47.509  53.299  14.182  1.00 89.99           O
ATOM    372  CG2 THR A  49      47.279  50.883  14.128  1.00 89.99           C
ATOM    373  C   THR A  49      46.635  53.501  16.758  1.00 89.99           C
ATOM    374  O   THR A  49      47.681  53.710  17.370  1.00 89.99           O
ATOM    375  N   THR A  50      45.688  54.454  16.610  1.00114.84           N
ATOM    376  CA  THR A  50      45.892  55.783  17.131  1.00114.84           C
ATOM    377  CB  THR A  50      45.172  56.844  16.346  1.00114.84           C
ATOM    378  OG1 THR A  50      45.673  58.131  16.676  1.00114.84           O
ATOM    379  CG2 THR A  50      43.672  56.767  16.671  1.00114.84           C
ATOM    380  C   THR A  50      45.482  55.932  18.574  1.00114.84           C
ATOM    381  O   THR A  50      44.911  55.037  19.194  1.00114.84           O
ATOM    382  N   ASP A  51      45.830  57.115  19.130  1.00132.11           N
ATOM    383  CA  ASP A  51      45.624  57.582  20.477  1.00132.11           C
ATOM    384  CB  ASP A  51      46.410  58.866  20.786  1.00132.11           C
ATOM    385  CG  ASP A  51      47.867  58.471  20.928  0.50132.11           C
ATOM    386  OD1 ASP A  51      48.112  57.262  21.183  0.50132.11           O
ATOM    387  OD2 ASP A  51      48.749  59.360  20.790  0.50132.11           O
ATOM    388  C   ASP A  51      44.186  57.888  20.767  1.00132.11           C
ATOM    389  O   ASP A  51      43.793  57.908  21.933  1.00132.11           O
ATOM    390  N   GLN A  52      43.379  58.212  19.736  1.00 82.09           N
ATOM    391  CA  GLN A  52      42.015  58.586  19.997  1.00 82.09           C
ATOM    392  CB  GLN A  52      41.631  59.957  19.414  1.00 82.09           C
ATOM    393  CG  GLN A  52      42.420  61.122  20.014  1.00 82.09           C
ATOM    394  CD  GLN A  52      43.821  61.097  19.418  1.00 82.09           C
ATOM    395  OE1 GLN A  52      44.075  60.416  18.425  1.00 82.09           O
ATOM    396  NE2 GLN A  52      44.757  61.865  20.037  1.00 82.09           N
ATOM    397  C   GLN A  52      41.102  57.576  19.374  1.00 82.09           C
ATOM    398  O   GLN A  52      41.531  56.725  18.598  1.00 82.09           O
ATOM    399  N   ARG A  53      39.796  57.641  19.717  1.00 87.32           N
ATOM    400  CA  ARG A  53      38.862  56.690  19.184  1.00 87.32           C
ATOM    401  CB  ARG A  53      37.486  56.697  19.868  1.00 87.32           C
ATOM    402  CG  ARG A  53      37.534  56.211  21.316  1.00 87.32           C
ATOM    403  CD  ARG A  53      36.154  55.898  21.890  1.00 87.32           C
ATOM    404  NE  ARG A  53      35.333  57.131  21.755  1.00 87.32           N
ATOM    405  CZ  ARG A  53      35.391  58.089  22.723  1.00 87.32           C
ATOM    406  NH1 ARG A  53      36.190  57.905  23.814  1.00 87.32           N
ATOM    407  NH2 ARG A  53      34.653  59.230  22.592  1.00 87.32           N
ATOM    408  C   ARG A  53      38.659  56.985  17.731  1.00 87.32           C
ATOM    409  O   ARG A  53      38.753  58.133  17.302  1.00 87.32           O
ATOM    410  N   LEU A  54      38.406  55.927  16.930  1.00120.25           N
ATOM    411  CA  LEU A  54      38.249  56.071  15.511  1.00120.25           C
ATOM    412  CB  LEU A  54      39.553  55.859  14.724  1.00120.25           C
ATOM    413  CG  LEU A  54      40.634  56.909  15.040  1.00120.25           C
ATOM    414  CD1 LEU A  54      41.914  56.656  14.229  1.00120.25           C
ATOM    415  CD2 LEU A  54      40.093  58.338  14.871  1.00120.25           C
ATOM    416  C   LEU A  54      37.264  55.050  15.025  1.00120.25           C
ATOM    417  O   LEU A  54      36.911  54.120  15.751  1.00120.25           O
ATOM    418  N   SER A  55      36.777  55.212  13.772  1.00 58.01           N
ATOM    419  CA  SER A  55      35.824  54.262  13.266  1.00 58.01           C
ATOM    420  CB  SER A  55      34.370  54.576  13.661  1.00 58.01           C
ATOM    421  OG  SER A  55      33.947  55.786  13.051  1.00 58.01           O
ATOM    422  C   SER A  55      35.867  54.204  11.765  1.00 58.01           C
ATOM    423  O   SER A  55      36.678  54.862  11.114  1.00 58.01           O
ATOM    424  N   ILE A  56      35.007  53.328  11.196  1.00111.83           N
ATOM    425  CA  ILE A  56      34.820  53.162   9.778  1.00111.83           C
ATOM    426  CB  ILE A  56      35.192  51.793   9.288  1.00111.83           C
ATOM    427  CG1 ILE A  56      36.695  51.529   9.443  1.00111.83           C
ATOM    428  CG2 ILE A  56      34.697  51.668   7.839  1.00111.83           C
ATOM    429  CD1 ILE A  56      37.545  52.425   8.551  1.00111.83           C
ATOM    430  C   ILE A  56      33.353  53.270   9.489  1.00111.83           C
ATOM    431  O   ILE A  56      32.548  52.511  10.030  1.00111.83           O
ATOM    432  N   HIS A  57      32.977  54.208   8.596  1.00 85.82           N
ATOM    433  CA  HIS A  57      31.600  54.384   8.225  1.00 85.82           C
ATOM    434  ND1 HIS A  57      28.558  55.157   8.754  1.00 85.82           N
ATOM    435  CG  HIS A  57      29.622  55.925   8.345  1.00 85.82           C
ATOM    436  CB  HIS A  57      31.032  55.700   8.768  1.00 85.82           C
ATOM    437  NE2 HIS A  57      27.736  56.705   7.375  1.00 85.82           N
ATOM    438  CD2 HIS A  57      29.112  56.863   7.509  1.00 85.82           C
ATOM    439  CE1 HIS A  57      27.456  55.660   8.149  1.00 85.82           C
ATOM    440  C   HIS A  57      31.502  54.414   6.721  1.00 85.82           C
ATOM    441  O   HIS A  57      32.199  55.180   6.056  1.00 85.82           O
ATOM    442  N   PRO A  58      30.713  53.512   6.177  1.00167.13           N
ATOM    443  CA  PRO A  58      30.517  53.478   4.744  1.00167.13           C
ATOM    444  CD  PRO A  58      30.795  52.167   6.726  1.00167.13           C
ATOM    445  CB  PRO A  58      30.671  52.015   4.325  1.00167.13           C
ATOM    446  CG  PRO A  58      30.338  51.229   5.600  1.00167.13           C
ATOM    447  C   PRO A  58      29.211  54.044   4.260  1.00167.13           C
ATOM    448  O   PRO A  58      28.217  53.993   4.986  1.00167.13           O
ATOM    449  N   HIS A  59      29.179  54.523   2.999  1.00109.93           N
ATOM    450  CA  HIS A  59      27.959  54.968   2.389  1.00109.93           C
ATOM    451  ND1 HIS A  59      27.127  58.495   2.325  1.00109.93           N
ATOM    452  CG  HIS A  59      28.108  57.531   2.396  1.00109.93           C
ATOM    453  CB  HIS A  59      28.091  56.272   1.579  1.00109.93           C
ATOM    454  NE2 HIS A  59      28.620  59.218   3.808  1.00109.93           N
ATOM    455  CD2 HIS A  59      29.011  57.988   3.307  1.00109.93           C
ATOM    456  CE1 HIS A  59      27.483  59.481   3.187  1.00109.93           C
ATOM    457  C   HIS A  59      27.536  53.904   1.415  1.00109.93           C
ATOM    458  O   HIS A  59      28.358  53.125   0.938  1.00109.93           O
ATOM    459  N   GLY A  60      26.212  53.774   1.189  1.00 54.74           N
ATOM    460  CA  GLY A  60      25.684  52.981   0.108  1.00 54.74           C
ATOM    461  C   GLY A  60      25.488  51.528   0.434  1.00 54.74           C
ATOM    462  O   GLY A  60      24.467  50.940   0.082  1.00 54.74           O
ATOM    463  N   VAL A  61      26.456  50.915   1.131  1.00 62.99           N
ATOM    464  CA  VAL A  61      26.467  49.500   1.406  1.00 62.99           C
ATOM    465  CB  VAL A  61      27.844  49.070   1.830  1.00 62.99           C
ATOM    466  CG1 VAL A  61      27.810  47.643   2.383  1.00 62.99           C
ATOM    467  CG2 VAL A  61      28.792  49.255   0.633  1.00 62.99           C
ATOM    468  C   VAL A  61      25.519  49.172   2.524  1.00 62.99           C
ATOM    469  O   VAL A  61      25.245  49.996   3.394  1.00 62.99           O
ATOM    470  N   ASP A  62      24.982  47.933   2.514  1.00 59.13           N
ATOM    471  CA  ASP A  62      24.081  47.476   3.542  1.00 59.13           C
ATOM    472  CB  ASP A  62      23.228  46.267   3.107  1.00 59.13           C
ATOM    473  CG  ASP A  62      22.273  46.674   1.989  1.00 59.13           C
ATOM    474  OD1 ASP A  62      21.918  47.879   1.904  1.00 59.13           O
ATOM    475  OD2 ASP A  62      21.883  45.771   1.201  1.00 59.13           O
ATOM    476  C   ASP A  62      24.894  47.006   4.717  1.00 59.13           C
ATOM    477  O   ASP A  62      25.641  46.035   4.620  1.00 59.13           O
ATOM    478  N   TYR A  63      24.785  47.702   5.868  1.00 60.23           N
ATOM    479  CA  TYR A  63      25.448  47.268   7.068  1.00 60.23           C
ATOM    480  CB  TYR A  63      26.678  48.120   7.437  1.00 60.23           C
ATOM    481  CG  TYR A  63      26.273  49.554   7.464  1.00 60.23           C
ATOM    482  CD1 TYR A  63      25.753  50.131   8.600  1.00 60.23           C
ATOM    483  CD2 TYR A  63      26.421  50.324   6.334  1.00 60.23           C
ATOM    484  CE1 TYR A  63      25.386  51.457   8.605  1.00 60.23           C
ATOM    485  CE2 TYR A  63      26.055  51.649   6.332  1.00 60.23           C
ATOM    486  CZ  TYR A  63      25.537  52.217   7.471  1.00 60.23           C
ATOM    487  OH  TYR A  63      25.159  53.576   7.473  1.00 60.23           O
ATOM    488  C   TYR A  63      24.449  47.326   8.184  1.00 60.23           C
ATOM    489  O   TYR A  63      23.487  48.090   8.132  1.00 60.23           O
ATOM    490  N   SER A  64      24.629  46.469   9.211  1.00 75.02           N
ATOM    491  CA  SER A  64      23.747  46.474  10.343  1.00 75.02           C
ATOM    492  CB  SER A  64      23.800  45.182  11.177  1.00 75.02           C
ATOM    493  OG  SER A  64      22.904  45.274  12.275  1.00 75.02           O
ATOM    494  C   SER A  64      24.180  47.609  11.222  1.00 75.02           C
ATOM    495  O   SER A  64      25.278  48.139  11.070  1.00 75.02           O
ATOM    496  N   THR A  65      23.330  47.971  12.202  1.00112.24           N
ATOM    497  CA  THR A  65      23.539  49.115  13.042  1.00112.24           C
ATOM    498  CB  THR A  65      22.456  49.282  14.067  1.00112.24           C
ATOM    499  OG1 THR A  65      22.613  50.516  14.752  1.00112.24           O
ATOM    500  CG2 THR A  65      22.528  48.108  15.058  1.00112.24           C
ATOM    501  C   THR A  65      24.835  48.986  13.780  1.00112.24           C
ATOM    502  O   THR A  65      25.518  49.978  14.024  1.00112.24           O
ATOM    503  N   ASP A  66      25.209  47.757  14.163  1.00127.84           N
ATOM    504  CA  ASP A  66      26.414  47.525  14.908  1.00127.84           C
ATOM    505  CB  ASP A  66      26.625  46.039  15.247  1.00127.84           C
ATOM    506  CG  ASP A  66      25.574  45.630  16.269  1.00127.84           C
ATOM    507  OD1 ASP A  66      25.291  46.446  17.186  1.00127.84           O
ATOM    508  OD2 ASP A  66      25.034  44.499  16.141  1.00127.84           O
ATOM    509  C   ASP A  66      27.609  47.973  14.106  1.00127.84           C
ATOM    510  O   ASP A  66      28.666  48.240  14.671  1.00127.84           O
ATOM    511  N   SER A  67      27.523  47.938  12.764  1.00 88.09           N
ATOM    512  CA  SER A  67      28.591  48.343  11.878  1.00 88.09           C
ATOM    513  CB  SER A  67      28.670  47.475  10.611  1.00 88.09           C
ATOM    514  OG  SER A  67      29.010  46.140  10.958  1.00 88.09           O
ATOM    515  C   SER A  67      28.508  49.785  11.415  1.00 88.09           C
ATOM    516  O   SER A  67      29.105  50.105  10.388  1.00 88.09           O
ATOM    517  N   ASP A  68      27.724  50.677  12.061  1.00112.88           N
ATOM    518  CA  ASP A  68      27.567  52.012  11.521  1.00112.88           C
ATOM    519  CB  ASP A  68      26.289  52.761  11.951  1.00112.88           C
ATOM    520  CG  ASP A  68      26.381  53.218  13.392  1.00112.88           C
ATOM    521  OD1 ASP A  68      27.119  52.586  14.193  1.00112.88           O
ATOM    522  OD2 ASP A  68      25.712  54.239  13.704  1.00112.88           O
ATOM    523  C   ASP A  68      28.748  52.914  11.761  1.00112.88           C
ATOM    524  O   ASP A  68      28.876  53.931  11.083  1.00112.88           O
ATOM    525  N   GLY A  69      29.594  52.648  12.777  1.00 44.90           N
ATOM    526  CA  GLY A  69      30.776  53.454  12.941  1.00 44.90           C
ATOM    527  C   GLY A  69      30.520  54.686  13.765  1.00 44.90           C
ATOM    528  O   GLY A  69      31.334  55.607  13.752  1.00 44.90           O
ATOM    529  N   ALA A  70      29.407  54.750  14.522  1.00 53.16           N
ATOM    530  CA  ALA A  70      29.148  55.945  15.281  1.00 53.16           C
ATOM    531  CB  ALA A  70      27.739  56.523  15.054  1.00 53.16           C
ATOM    532  C   ALA A  70      29.265  55.637  16.740  1.00 53.16           C
ATOM    533  O   ALA A  70      29.139  54.493  17.171  1.00 53.16           O
ATOM    534  N   PRO A  71      29.581  56.653  17.501  1.00134.70           N
ATOM    535  CA  PRO A  71      29.664  56.500  18.927  1.00134.70           C
ATOM    536  CD  PRO A  71      30.467  57.698  17.015  1.00134.70           C
ATOM    537  CB  PRO A  71      30.341  57.767  19.443  1.00134.70           C
ATOM    538  CG  PRO A  71      31.214  58.215  18.256  1.00134.70           C
ATOM    539  C   PRO A  71      28.326  56.215  19.542  1.00134.70           C
ATOM    540  O   PRO A  71      28.269  55.495  20.538  1.00134.70           O
ATOM    541  N   LEU A  72      27.235  56.741  18.952  1.00153.82           N
ATOM    542  CA  LEU A  72      25.931  56.587  19.532  1.00153.82           C
ATOM    543  CB  LEU A  72      24.839  57.310  18.724  1.00153.82           C
ATOM    544  CG  LEU A  72      25.013  58.839  18.687  1.00153.82           C
ATOM    545  CD1 LEU A  72      23.900  59.512  17.869  1.00153.82           C
ATOM    546  CD2 LEU A  72      25.149  59.420  20.102  1.00153.82           C
ATOM    547  C   LEU A  72      25.573  55.131  19.571  1.00153.82           C
ATOM    548  O   LEU A  72      25.008  54.643  20.548  1.00153.82           O
ATOM    549  N   ASN A  73      25.861  54.418  18.472  1.00135.12           N
ATOM    550  CA  ASN A  73      25.625  53.012  18.305  1.00135.12           C
ATOM    551  CB  ASN A  73      25.457  52.593  16.838  1.00135.12           C
ATOM    552  CG  ASN A  73      24.021  52.967  16.486  1.00135.12           C
ATOM    553  OD1 ASN A  73      23.076  52.402  17.033  1.00135.12           O
ATOM    554  ND2 ASN A  73      23.842  53.956  15.571  1.00135.12           N
ATOM    555  C   ASN A  73      26.686  52.196  18.984  1.00135.12           C
ATOM    556  O   ASN A  73      26.625  50.968  18.958  1.00135.12           O
ATOM    557  N   ALA A  74      27.731  52.851  19.535  1.00239.38           N
ATOM    558  CA  ALA A  74      28.812  52.163  20.199  1.00239.38           C
ATOM    559  CB  ALA A  74      28.338  51.238  21.334  1.00239.38           C
ATOM    560  C   ALA A  74      29.552  51.330  19.198  1.00239.38           C
ATOM    561  O   ALA A  74      30.032  50.239  19.505  1.00239.38           O
ATOM    562  N   SER A  75      29.600  51.824  17.947  1.00169.58           N
ATOM    563  CA  SER A  75      30.248  51.188  16.833  1.00169.58           C
ATOM    564  CB  SER A  75      29.543  51.439  15.495  1.00169.58           C
ATOM    565  OG  SER A  75      28.348  50.681  15.430  1.00169.58           O
ATOM    566  C   SER A  75      31.679  51.598  16.633  1.00169.58           C
ATOM    567  O   SER A  75      32.278  51.155  15.657  1.00169.58           O
ATOM    568  N   PHE A  76      32.246  52.485  17.475  1.00 74.78           N
ATOM    569  CA  PHE A  76      33.596  52.975  17.311  1.00 74.78           C
ATOM    570  CB  PHE A  76      33.777  54.403  17.858  1.00 74.78           C
ATOM    571  CG  PHE A  76      33.401  54.359  19.300  1.00 74.78           C
ATOM    572  CD1 PHE A  76      34.315  53.995  20.262  1.00 74.78           C
ATOM    573  CD2 PHE A  76      32.121  54.679  19.688  1.00 74.78           C
ATOM    574  CE1 PHE A  76      33.958  53.953  21.589  1.00 74.78           C
ATOM    575  CE2 PHE A  76      31.757  54.639  21.013  1.00 74.78           C
ATOM    576  CZ  PHE A  76      32.677  54.276  21.967  1.00 74.78           C
ATOM    577  C   PHE A  76      34.575  52.088  18.029  1.00 74.78           C
ATOM    578  O   PHE A  76      34.197  51.118  18.683  1.00 74.78           O
ATOM    579  N   ASN A  77      35.890  52.381  17.880  1.00104.64           N
ATOM    580  CA  ASN A  77      36.887  51.558  18.515  1.00104.64           C
ATOM    581  CB  ASN A  77      37.698  50.709  17.516  1.00104.64           C
ATOM    582  CG  ASN A  77      38.277  51.610  16.433  1.00104.64           C
ATOM    583  OD1 ASN A  77      38.996  52.567  16.708  1.00104.64           O
ATOM    584  ND2 ASN A  77      37.947  51.294  15.152  1.00104.64           N
ATOM    585  C   ASN A  77      37.824  52.381  19.357  1.00104.64           C
ATOM    586  O   ASN A  77      38.277  53.455  18.967  1.00104.64           O
ATOM    587  N   ASN A  78      38.154  51.867  20.561  1.00 55.39           N
ATOM    588  CA  ASN A  78      39.024  52.563  21.471  1.00 55.39           C
ATOM    589  CB  ASN A  78      39.059  51.966  22.888  1.00 55.39           C
ATOM    590  CG  ASN A  78      37.697  52.202  23.526  1.00 55.39           C
ATOM    591  OD1 ASN A  78      36.900  53.002  23.039  1.00 55.39           O
ATOM    592  ND2 ASN A  78      37.422  51.491  24.652  1.00 55.39           N
ATOM    593  C   ASN A  78      40.405  52.524  20.915  1.00 55.39           C
ATOM    594  O   ASN A  78      40.699  51.778  19.984  1.00 55.39           O
ATOM    595  N   PRO A  79      41.271  53.334  21.450  1.00 76.95           N
ATOM    596  CA  PRO A  79      42.606  53.331  20.940  1.00 76.95           C
ATOM    597  CD  PRO A  79      40.899  54.625  22.005  1.00 76.95           C
ATOM    598  CB  PRO A  79      43.308  54.505  21.615  1.00 76.95           C
ATOM    599  CG  PRO A  79      42.157  55.504  21.858  1.00 76.95           C
ATOM    600  C   PRO A  79      43.222  51.988  21.149  1.00 76.95           C
ATOM    601  O   PRO A  79      43.076  51.423  22.231  1.00 76.95           O
ATOM    602  N   GLY A  80      43.882  51.448  20.106  1.00 33.14           N
ATOM    603  CA  GLY A  80      44.575  50.195  20.188  1.00 33.14           C
ATOM    604  C   GLY A  80      43.623  49.041  20.021  1.00 33.14           C
ATOM    605  O   GLY A  80      44.059  47.893  19.999  1.00 33.14           O
ATOM    606  N   GLU A  81      42.308  49.302  19.874  1.00 82.16           N
ATOM    607  CA  GLU A  81      41.328  48.243  19.829  1.00 82.16           C
ATOM    608  CB  GLU A  81      39.969  48.658  20.423  1.00 82.16           C
ATOM    609  CG  GLU A  81      39.007  47.490  20.651  1.00 82.16           C
ATOM    610  CD  GLU A  81      37.719  48.047  21.240  1.00 82.16           C
ATOM    611  OE1 GLU A  81      37.628  49.295  21.390  1.00 82.16           O
ATOM    612  OE2 GLU A  81      36.810  47.232  21.550  1.00 82.16           O
ATOM    613  C   GLU A  81      41.083  47.753  18.425  1.00 82.16           C
ATOM    614  O   GLU A  81      41.584  48.314  17.452  1.00 82.16           O
ATOM    615  N   THR A  82      40.327  46.631  18.307  1.00 40.80           N
ATOM    616  CA  THR A  82      39.980  46.066  17.028  1.00 40.80           C
ATOM    617  CB  THR A  82      40.748  44.818  16.703  1.00 40.80           C
ATOM    618  OG1 THR A  82      42.141  45.090  16.693  1.00 40.80           O
ATOM    619  CG2 THR A  82      40.298  44.304  15.324  1.00 40.80           C
ATOM    620  C   THR A  82      38.520  45.697  17.025  1.00 40.80           C
ATOM    621  O   THR A  82      37.946  45.363  18.060  1.00 40.80           O
ATOM    622  N   ARG A  83      37.871  45.767  15.841  1.00 89.69           N
ATOM    623  CA  ARG A  83      36.484  45.401  15.725  1.00 89.69           C
ATOM    624  CB  ARG A  83      35.503  46.562  15.975  1.00 89.69           C
ATOM    625  CG  ARG A  83      34.038  46.159  15.775  1.00 89.69           C
ATOM    626  CD  ARG A  83      33.075  47.339  15.606  1.00 89.69           C
ATOM    627  NE  ARG A  83      32.683  47.835  16.954  1.00 89.69           N
ATOM    628  CZ  ARG A  83      31.489  47.447  17.492  1.00 89.69           C
ATOM    629  NH1 ARG A  83      30.674  46.601  16.797  1.00 89.69           N
ATOM    630  NH2 ARG A  83      31.102  47.913  18.715  1.00 89.69           N
ATOM    631  C   ARG A  83      36.247  44.942  14.320  1.00 89.69           C
ATOM    632  O   ARG A  83      36.930  45.376  13.393  1.00 89.69           O
ATOM    633  N   THR A  84      35.256  44.048  14.122  1.00 39.05           N
ATOM    634  CA  THR A  84      34.987  43.570  12.797  1.00 39.05           C
ATOM    635  CB  THR A  84      34.827  42.079  12.724  1.00 39.05           C
ATOM    636  OG1 THR A  84      36.004  41.436  13.188  1.00 39.05           O
ATOM    637  CG2 THR A  84      34.545  41.682  11.265  1.00 39.05           C
ATOM    638  C   THR A  84      33.702  44.174  12.325  1.00 39.05           C
ATOM    639  O   THR A  84      32.648  43.986  12.931  1.00 39.05           O
ATOM    640  N   TYR A  85      33.778  44.931  11.214  1.00 65.39           N
ATOM    641  CA  TYR A  85      32.631  45.531  10.595  1.00 65.39           C
ATOM    642  CB  TYR A  85      32.896  46.907   9.958  1.00 65.39           C
ATOM    643  CG  TYR A  85      33.226  47.899  11.020  1.00 65.39           C
ATOM    644  CD1 TYR A  85      32.232  48.468  11.784  1.00 65.39           C
ATOM    645  CD2 TYR A  85      34.533  48.273  11.239  1.00 65.39           C
ATOM    646  CE1 TYR A  85      32.537  49.390  12.758  1.00 65.39           C
ATOM    647  CE2 TYR A  85      34.844  49.194  12.211  1.00 65.39           C
ATOM    648  CZ  TYR A  85      33.846  49.752  12.972  1.00 65.39           C
ATOM    649  OH  TYR A  85      34.170  50.698  13.967  1.00 65.39           O
ATOM    650  C   TYR A  85      32.222  44.631   9.474  1.00 65.39           C
ATOM    651  O   TYR A  85      33.069  43.986   8.856  1.00 65.39           O
ATOM    652  N   VAL A  86      30.901  44.516   9.220  1.00 40.88           N
ATOM    653  CA  VAL A  86      30.460  43.695   8.129  1.00 40.88           C
ATOM    654  CB  VAL A  86      29.573  42.562   8.558  1.00 40.88           C
ATOM    655  CG1 VAL A  86      29.103  41.806   7.303  1.00 40.88           C
ATOM    656  CG2 VAL A  86      30.344  41.689   9.561  1.00 40.88           C
ATOM    657  C   VAL A  86      29.656  44.549   7.198  1.00 40.88           C
ATOM    658  O   VAL A  86      28.709  45.217   7.609  1.00 40.88           O
ATOM    659  N   TRP A  87      30.023  44.535   5.902  1.00 53.21           N
ATOM    660  CA  TRP A  87      29.329  45.289   4.898  1.00 53.21           C
ATOM    661  CB  TRP A  87      30.266  46.186   4.075  1.00 53.21           C
ATOM    662  CG  TRP A  87      30.940  47.269   4.880  1.00 53.21           C
ATOM    663  CD2 TRP A  87      32.054  48.044   4.410  1.00 53.21           C
ATOM    664  CD1 TRP A  87      30.673  47.704   6.146  1.00 53.21           C
ATOM    665  NE1 TRP A  87      31.549  48.704   6.492  1.00 53.21           N
ATOM    666  CE2 TRP A  87      32.406  48.923   5.433  1.00 53.21           C
ATOM    667  CE3 TRP A  87      32.730  48.021   3.223  1.00 53.21           C
ATOM    668  CZ2 TRP A  87      33.444  49.797   5.285  1.00 53.21           C
ATOM    669  CZ3 TRP A  87      33.775  48.907   3.076  1.00 53.21           C
ATOM    670  CH2 TRP A  87      34.125  49.778   4.087  1.00 53.21           C
ATOM    671  C   TRP A  87      28.754  44.289   3.948  1.00 53.21           C
ATOM    672  O   TRP A  87      29.367  43.258   3.673  1.00 53.21           O
ATOM    673  N   ARG A  88      27.545  44.564   3.425  1.00 47.70           N
ATOM    674  CA  ARG A  88      26.934  43.637   2.517  1.00 47.70           C
ATOM    675  CB  ARG A  88      25.711  42.920   3.112  1.00 47.70           C
ATOM    676  CG  ARG A  88      26.055  42.082   4.343  1.00 47.70           C
ATOM    677  CD  ARG A  88      24.861  41.354   4.960  1.00 47.70           C
ATOM    678  NE  ARG A  88      25.358  40.699   6.201  1.00 47.70           N
ATOM    679  CZ  ARG A  88      25.906  39.451   6.145  1.00 47.70           C
ATOM    680  NH1 ARG A  88      25.926  38.768   4.964  1.00 47.70           N
ATOM    681  NH2 ARG A  88      26.444  38.895   7.269  1.00 47.70           N
ATOM    682  C   ARG A  88      26.445  44.414   1.340  1.00 47.70           C
ATOM    683  O   ARG A  88      26.255  45.624   1.410  1.00 47.70           O
ATOM    684  N   SER A  89      26.246  43.718   0.209  1.00 85.86           N
ATOM    685  CA  SER A  89      25.769  44.334  -0.990  1.00 85.86           C
ATOM    686  CB  SER A  89      26.879  44.445  -2.055  1.00 85.86           C
ATOM    687  OG  SER A  89      26.396  45.058  -3.239  1.00 85.86           O
ATOM    688  C   SER A  89      24.714  43.407  -1.507  1.00 85.86           C
ATOM    689  O   SER A  89      24.688  42.237  -1.130  1.00 85.86           O
ATOM    690  N   HIS A  90      23.788  43.905  -2.355  1.00 59.33           N
ATOM    691  CA  HIS A  90      22.765  43.035  -2.862  1.00 59.33           C
ATOM    692  ND1 HIS A  90      21.049  45.568  -1.372  1.00 59.33           N
ATOM    693  CG  HIS A  90      20.786  44.530  -2.238  1.00 59.33           C
ATOM    694  CB  HIS A  90      21.411  43.169  -2.137  1.00 59.33           C
ATOM    695  NE2 HIS A  90      19.564  46.329  -2.842  1.00 59.33           N
ATOM    696  CD2 HIS A  90      19.877  45.013  -3.130  1.00 59.33           C
ATOM    697  CE1 HIS A  90      20.293  46.619  -1.779  1.00 59.33           C
ATOM    698  C   HIS A  90      22.542  43.341  -4.310  1.00 59.33           C
ATOM    699  O   HIS A  90      22.840  44.435  -4.784  1.00 59.33           O
ATOM    700  N   GLU A  91      22.035  42.340  -5.058  1.00 34.89           N
ATOM    701  CA  GLU A  91      21.742  42.490  -6.454  1.00 34.89           C
ATOM    702  CB  GLU A  91      21.762  41.157  -7.220  1.00 34.89           C
ATOM    703  CG  GLU A  91      23.152  40.518  -7.279  1.00 34.89           C
ATOM    704  CD  GLU A  91      23.026  39.156  -7.946  1.00 34.89           C
ATOM    705  OE1 GLU A  91      22.228  38.322  -7.440  1.00 34.89           O
ATOM    706  OE2 GLU A  91      23.724  38.930  -8.970  1.00 34.89           O
ATOM    707  C   GLU A  91      20.363  43.063  -6.566  1.00 34.89           C
ATOM    708  O   GLU A  91      19.559  42.955  -5.642  1.00 34.89           O
ATOM    709  N   MET A  92      20.057  43.711  -7.708  1.00138.93           N
ATOM    710  CA  MET A  92      18.749  44.280  -7.887  1.00138.93           C
ATOM    711  CB  MET A  92      18.641  45.232  -9.085  1.00138.93           C
ATOM    712  CG  MET A  92      18.483  44.498 -10.418  1.00138.93           C
ATOM    713  SD  MET A  92      19.972  43.632 -10.992  1.00138.93           S
ATOM    714  CE  MET A  92      20.683  45.130 -11.726  1.00138.93           C
ATOM    715  C   MET A  92      17.785  43.162  -8.157  1.00138.93           C
ATOM    716  O   MET A  92      18.186  42.089  -8.606  1.00138.93           O
ATOM    717  N   VAL A  93      16.481  43.367  -7.855  1.00 98.46           N
ATOM    718  CA  VAL A  93      15.533  42.322  -8.137  1.00 98.46           C
ATOM    719  CB  VAL A  93      15.793  41.072  -7.343  1.00 98.46           C
ATOM    720  CG1 VAL A  93      15.541  41.380  -5.858  1.00 98.46           C
ATOM    721  CG2 VAL A  93      14.933  39.925  -7.902  1.00 98.46           C
ATOM    722  C   VAL A  93      14.155  42.803  -7.789  1.00 98.46           C
ATOM    723  O   VAL A  93      13.987  43.838  -7.147  1.00 98.46           O
ATOM    724  N   ALA A  94      13.121  42.063  -8.245  1.00 33.91           N
ATOM    725  CA  ALA A  94      11.765  42.409  -7.929  1.00 33.91           C
ATOM    726  CB  ALA A  94      10.732  41.798  -8.892  1.00 33.91           C
ATOM    727  C   ALA A  94      11.454  41.901  -6.557  1.00 33.91           C
ATOM    728  O   ALA A  94      11.793  40.774  -6.202  1.00 33.91           O
ATOM    729  N   ALA A  95      10.791  42.743  -5.745  1.00 56.32           N
ATOM    730  CA  ALA A  95      10.401  42.363  -4.419  1.00 56.32           C
ATOM    731  CB  ALA A  95      10.325  43.543  -3.436  1.00 56.32           C
ATOM    732  C   ALA A  95       9.037  41.768  -4.495  1.00 56.32           C
ATOM    733  O   ALA A  95       8.373  41.831  -5.528  1.00 56.32           O
ATOM    734  N   THR A  96       8.590  41.140  -3.391  1.00264.07           N
ATOM    735  CA  THR A  96       7.232  40.694  -3.383  1.00264.07           C
ATOM    736  CB  THR A  96       6.906  39.740  -2.271  1.00264.07           C
ATOM    737  OG1 THR A  96       7.114  40.362  -1.012  1.00264.07           O
ATOM    738  CG2 THR A  96       7.804  38.499  -2.407  1.00264.07           C
ATOM    739  C   THR A  96       6.499  41.967  -3.132  1.00264.07           C
ATOM    740  O   THR A  96       6.772  42.672  -2.163  1.00264.07           O
ATOM    741  N   GLY A  97       5.520  42.284  -3.991  1.00234.38           N
ATOM    742  CA  GLY A  97       4.914  43.580  -3.951  1.00234.38           C
ATOM    743  C   GLY A  97       5.161  44.149  -5.310  1.00234.38           C
ATOM    744  O   GLY A  97       4.564  45.148  -5.708  1.00234.38           O
ATOM    745  N   ARG A  98       6.053  43.472  -6.057  1.00215.74           N
ATOM    746  CA  ARG A  98       6.381  43.757  -7.426  1.00215.74           C
ATOM    747  CB  ARG A  98       5.163  43.697  -8.364  1.00215.74           C
ATOM    748  CG  ARG A  98       4.634  42.270  -8.527  1.00215.74           C
ATOM    749  CD  ARG A  98       5.683  41.311  -9.095  1.00215.74           C
ATOM    750  NE  ARG A  98       5.097  39.942  -9.105  1.00215.74           N
ATOM    751  CZ  ARG A  98       5.906  38.861  -9.305  1.00215.74           C
ATOM    752  NH1 ARG A  98       7.247  39.039  -9.493  1.00215.74           N
ATOM    753  NH2 ARG A  98       5.378  37.602  -9.313  1.00215.74           N
ATOM    754  C   ARG A  98       7.089  45.066  -7.619  1.00215.74           C
ATOM    755  O   ARG A  98       7.105  45.595  -8.729  1.00215.74           O
ATOM    756  N   ARG A  99       7.718  45.620  -6.565  1.00 95.08           N
ATOM    757  CA  ARG A  99       8.524  46.797  -6.742  1.00 95.08           C
ATOM    758  CB  ARG A  99       8.629  47.698  -5.496  1.00 95.08           C
ATOM    759  CG  ARG A  99       7.375  48.521  -5.185  1.00 95.08           C
ATOM    760  CD  ARG A  99       6.225  47.732  -4.556  1.00 95.08           C
ATOM    761  NE  ARG A  99       5.111  48.697  -4.328  1.00 95.08           N
ATOM    762  CZ  ARG A  99       4.198  48.479  -3.337  1.00 95.08           C
ATOM    763  NH1 ARG A  99       4.299  47.372  -2.545  1.00 95.08           N
ATOM    764  NH2 ARG A  99       3.186  49.373  -3.137  1.00 95.08           N
ATOM    765  C   ARG A  99       9.917  46.335  -7.069  1.00 95.08           C
ATOM    766  O   ARG A  99      10.231  45.153  -6.936  1.00 95.08           O
ATOM    767  N   PHE A 100      10.789  47.262  -7.525  1.00111.14           N
ATOM    768  CA  PHE A 100      12.124  46.908  -7.931  1.00111.14           C
ATOM    769  CB  PHE A 100      12.472  47.541  -9.290  1.00111.14           C
ATOM    770  CG  PHE A 100      13.918  47.360  -9.590  1.00111.14           C
ATOM    771  CD1 PHE A 100      14.387  46.198 -10.158  1.00111.14           C
ATOM    772  CD2 PHE A 100      14.805  48.374  -9.309  1.00111.14           C
ATOM    773  CE1 PHE A 100      15.726  46.052 -10.436  1.00111.14           C
ATOM    774  CE2 PHE A 100      16.144  48.235  -9.585  1.00111.14           C
ATOM    775  CZ  PHE A 100      16.603  47.071 -10.150  1.00111.14           C
ATOM    776  C   PHE A 100      13.139  47.389  -6.931  1.00111.14           C
ATOM    777  O   PHE A 100      13.241  48.588  -6.675  1.00111.14           O
ATOM    778  N   ARG A 101      13.927  46.454  -6.341  1.00194.61           N
ATOM    779  CA  ARG A 101      14.982  46.843  -5.438  1.00194.61           C
ATOM    780  CB  ARG A 101      15.539  45.753  -4.505  1.00194.61           C
ATOM    781  CG  ARG A 101      14.744  45.540  -3.223  1.00194.61           C
ATOM    782  CD  ARG A 101      15.626  45.146  -2.033  1.00194.61           C
ATOM    783  NE  ARG A 101      16.321  43.871  -2.358  1.00194.61           N
ATOM    784  CZ  ARG A 101      17.406  43.479  -1.628  1.00194.61           C
ATOM    785  NH1 ARG A 101      17.890  44.279  -0.633  1.00194.61           N
ATOM    786  NH2 ARG A 101      18.005  42.281  -1.893  1.00194.61           N
ATOM    787  C   ARG A 101      16.151  47.275  -6.266  1.00194.61           C
ATOM    788  O   ARG A 101      16.564  46.597  -7.206  1.00194.61           O
ATOM    789  N   PRO A 102      16.703  48.393  -5.881  1.00 82.93           N
ATOM    790  CA  PRO A 102      17.767  49.024  -6.621  1.00 82.93           C
ATOM    791  CD  PRO A 102      15.934  49.358  -5.112  1.00 82.93           C
ATOM    792  CB  PRO A 102      17.946  50.402  -5.990  1.00 82.93           C
ATOM    793  CG  PRO A 102      16.549  50.730  -5.435  1.00 82.93           C
ATOM    794  C   PRO A 102      19.070  48.311  -6.833  1.00 82.93           C
ATOM    795  O   PRO A 102      19.597  48.390  -7.943  1.00 82.93           O
ATOM    796  N   GLY A 103      19.619  47.619  -5.817  1.00 33.40           N
ATOM    797  CA  GLY A 103      20.916  47.017  -5.996  1.00 33.40           C
ATOM    798  C   GLY A 103      21.928  48.011  -5.502  1.00 33.40           C
ATOM    799  O   GLY A 103      21.758  49.217  -5.657  1.00 33.40           O
ATOM    800  N   SER A 104      23.023  47.509  -4.901  1.00 66.30           N
ATOM    801  CA  SER A 104      24.050  48.305  -4.283  1.00 66.30           C
ATOM    802  CB  SER A 104      24.869  47.506  -3.256  1.00 66.30           C
ATOM    803  OG  SER A 104      24.027  47.087  -2.191  1.00 66.30           O
ATOM    804  C   SER A 104      25.021  48.933  -5.250  1.00 66.30           C
ATOM    805  O   SER A 104      25.826  49.761  -4.832  1.00 66.30           O
ATOM    806  N   ALA A 105      24.993  48.595  -6.553  1.00 44.83           N
ATOM    807  CA  ALA A 105      26.031  49.053  -7.448  1.00 44.83           C
ATOM    808  CB  ALA A 105      25.824  48.602  -8.904  1.00 44.83           C
ATOM    809  C   ALA A 105      26.146  50.548  -7.446  1.00 44.83           C
ATOM    810  O   ALA A 105      25.145  51.262  -7.442  1.00 44.83           O
ATOM    811  N   GLY A 106      27.403  51.059  -7.443  1.00 32.79           N
ATOM    812  CA  GLY A 106      27.628  52.477  -7.511  1.00 32.79           C
ATOM    813  C   GLY A 106      29.005  52.817  -7.028  1.00 32.79           C
ATOM    814  O   GLY A 106      29.818  51.949  -6.713  1.00 32.79           O
ATOM    815  N   TYR A 107      29.284  54.136  -6.962  1.00 62.82           N
ATOM    816  CA  TYR A 107      30.547  54.653  -6.518  1.00 62.82           C
ATOM    817  CB  TYR A 107      31.056  55.816  -7.386  1.00 62.82           C
ATOM    818  CG  TYR A 107      31.326  55.297  -8.756  1.00 62.82           C
ATOM    819  CD1 TYR A 107      32.541  54.729  -9.056  1.00 62.82           C
ATOM    820  CD2 TYR A 107      30.369  55.378  -9.741  1.00 62.82           C
ATOM    821  CE1 TYR A 107      32.802  54.247 -10.316  1.00 62.82           C
ATOM    822  CE2 TYR A 107      30.623  54.898 -11.005  1.00 62.82           C
ATOM    823  CZ  TYR A 107      31.841  54.331 -11.294  1.00 62.82           C
ATOM    824  OH  TYR A 107      32.107  53.838 -12.589  1.00 62.82           O
ATOM    825  C   TYR A 107      30.280  55.214  -5.161  1.00 62.82           C
ATOM    826  O   TYR A 107      29.467  56.125  -5.014  1.00 62.82           O
ATOM    827  N   TRP A 108      30.979  54.688  -4.134  1.00 87.52           N
ATOM    828  CA  TRP A 108      30.683  55.056  -2.778  1.00 87.52           C
ATOM    829  CB  TRP A 108      30.014  53.908  -2.006  1.00 87.52           C
ATOM    830  CG  TRP A 108      28.733  53.420  -2.643  1.00 87.52           C
ATOM    831  CD2 TRP A 108      27.444  54.029  -2.465  1.00 87.52           C
ATOM    832  CD1 TRP A 108      28.548  52.363  -3.487  1.00 87.52           C
ATOM    833  NE1 TRP A 108      27.225  52.273  -3.847  1.00 87.52           N
ATOM    834  CE2 TRP A 108      26.534  53.293  -3.225  1.00 87.52           C
ATOM    835  CE3 TRP A 108      27.050  55.112  -1.729  1.00 87.52           C
ATOM    836  CZ2 TRP A 108      25.212  53.631  -3.261  1.00 87.52           C
ATOM    837  CZ3 TRP A 108      25.715  55.449  -1.767  1.00 87.52           C
ATOM    838  CH2 TRP A 108      24.816  54.722  -2.518  1.00 87.52           C
ATOM    839  C   TRP A 108      31.970  55.367  -2.074  1.00 87.52           C
ATOM    840  O   TRP A 108      33.010  55.528  -2.710  1.00 87.52           O
ATOM    841  N   HIS A 109      31.920  55.510  -0.728  1.00 64.49           N
ATOM    842  CA  HIS A 109      33.125  55.821  -0.007  1.00 64.49           C
ATOM    843  ND1 HIS A 109      32.363  58.844   1.569  1.00 64.49           N
ATOM    844  CG  HIS A 109      32.397  58.222   0.341  1.00 64.49           C
ATOM    845  CB  HIS A 109      33.499  57.309  -0.111  1.00 64.49           C
ATOM    846  NE2 HIS A 109      30.520  59.468   0.491  1.00 64.49           N
ATOM    847  CD2 HIS A 109      31.263  58.614  -0.304  1.00 64.49           C
ATOM    848  CE1 HIS A 109      31.221  59.577   1.606  1.00 64.49           C
ATOM    849  C   HIS A 109      32.961  55.486   1.448  1.00 64.49           C
ATOM    850  O   HIS A 109      31.854  55.238   1.925  1.00 64.49           O
ATOM    851  N   TYR A 110      34.098  55.443   2.183  1.00 65.84           N
ATOM    852  CA  TYR A 110      34.089  55.202   3.601  1.00 65.84           C
ATOM    853  CB  TYR A 110      34.627  53.818   4.028  1.00 65.84           C
ATOM    854  CG  TYR A 110      36.067  53.664   3.671  1.00 65.84           C
ATOM    855  CD1 TYR A 110      37.059  54.088   4.528  1.00 65.84           C
ATOM    856  CD2 TYR A 110      36.424  53.075   2.480  1.00 65.84           C
ATOM    857  CE1 TYR A 110      38.386  53.935   4.196  1.00 65.84           C
ATOM    858  CE2 TYR A 110      37.748  52.920   2.143  1.00 65.84           C
ATOM    859  CZ  TYR A 110      38.731  53.349   3.002  1.00 65.84           C
ATOM    860  OH  TYR A 110      40.089  53.188   2.655  1.00 65.84           O
ATOM    861  C   TYR A 110      34.915  56.275   4.247  1.00 65.84           C
ATOM    862  O   TYR A 110      35.791  56.858   3.609  1.00 65.84           O
ATOM    863  N   HIS A 111      34.607  56.607   5.522  1.00 58.22           N
ATOM    864  CA  HIS A 111      35.342  57.625   6.229  1.00 58.22           C
ATOM    865  ND1 HIS A 111      32.997  59.760   7.336  1.00 58.22           N
ATOM    866  CG  HIS A 111      33.479  59.328   6.121  1.00 58.22           C
ATOM    867  CB  HIS A 111      34.925  59.054   5.842  1.00 58.22           C
ATOM    868  NE2 HIS A 111      31.240  59.561   5.990  1.00 58.22           N
ATOM    869  CD2 HIS A 111      32.392  59.211   5.310  1.00 58.22           C
ATOM    870  CE1 HIS A 111      31.653  59.883   7.203  1.00 58.22           C
ATOM    871  C   HIS A 111      35.102  57.474   7.709  1.00 58.22           C
ATOM    872  O   HIS A 111      34.193  56.764   8.141  1.00 58.22           O
ATOM    873  N   ASP A 112      35.949  58.140   8.527  1.00 77.00           N
ATOM    874  CA  ASP A 112      35.855  58.111   9.969  1.00 77.00           C
ATOM    875  CB  ASP A 112      37.099  58.691  10.664  1.00 77.00           C
ATOM    876  CG  ASP A 112      36.907  58.580  12.169  1.00 77.00           C
ATOM    877  OD1 ASP A 112      36.214  57.629  12.616  1.00 77.00           O
ATOM    878  OD2 ASP A 112      37.446  59.457  12.893  1.00 77.00           O
ATOM    879  C   ASP A 112      34.680  58.930  10.424  1.00 77.00           C
ATOM    880  O   ASP A 112      34.358  59.961   9.839  1.00 77.00           O
ATOM    881  N   HIS A 113      33.908  58.395  11.391  1.00158.59           N
ATOM    882  CA  HIS A 113      32.769  59.074  11.952  1.00158.59           C
ATOM    883  ND1 HIS A 113      29.586  59.561  12.903  1.00158.59           N
ATOM    884  CG  HIS A 113      30.235  58.904  11.884  1.00158.59           C
ATOM    885  CB  HIS A 113      31.533  58.156  12.019  1.00158.59           C
ATOM    886  NE2 HIS A 113      28.352  59.857  11.074  1.00158.59           N
ATOM    887  CD2 HIS A 113      29.467  59.094  10.774  1.00158.59           C
ATOM    888  CE1 HIS A 113      28.467  60.114  12.365  1.00158.59           C
ATOM    889  C   HIS A 113      32.994  59.695  13.314  1.00158.59           C
ATOM    890  O   HIS A 113      32.066  60.279  13.864  1.00158.59           O
ATOM    891  N   ALA A 114      34.051  59.242  14.016  1.00151.50           N
ATOM    892  CA  ALA A 114      34.442  59.564  15.373  1.00151.50           C
ATOM    893  CB  ALA A 114      34.950  58.316  16.118  1.00151.50           C
ATOM    894  C   ALA A 114      35.420  60.654  15.699  1.00151.50           C
ATOM    895  O   ALA A 114      35.366  61.200  16.800  1.00151.50           O
ATOM    896  N   MET A 115      36.432  60.886  14.840  1.00100.47           N
ATOM    897  CA  MET A 115      37.536  61.713  15.248  1.00100.47           C
ATOM    898  CB  MET A 115      38.802  61.501  14.400  1.00100.47           C
ATOM    899  CG  MET A 115      39.977  62.381  14.836  1.00100.47           C
ATOM    900  SD  MET A 115      41.495  62.160  13.860  1.00100.47           S
ATOM    901  CE  MET A 115      42.472  63.359  14.812  1.00100.47           C
ATOM    902  C   MET A 115      37.196  63.162  15.168  1.00100.47           C
ATOM    903  O   MET A 115      36.694  63.640  14.153  1.00100.47           O
ATOM    904  N   GLY A 116      37.460  63.884  16.278  1.00 41.36           N
ATOM    905  CA  GLY A 116      37.322  65.309  16.365  1.00 41.36           C
ATOM    906  C   GLY A 116      35.946  65.652  16.833  1.00 41.36           C
ATOM    907  O   GLY A 116      35.767  66.478  17.727  1.00 41.36           O
ATOM    908  N   THR A 117      34.937  65.000  16.239  1.00116.05           N
ATOM    909  CA  THR A 117      33.564  65.254  16.551  1.00116.05           C
ATOM    910  CB  THR A 117      32.972  66.313  15.666  1.00116.05           C
ATOM    911  OG1 THR A 117      31.612  66.539  15.995  1.00116.05           O
ATOM    912  CG2 THR A 117      33.110  65.873  14.201  1.00116.05           C
ATOM    913  C   THR A 117      32.828  63.980  16.298  1.00116.05           C
ATOM    914  O   THR A 117      33.382  63.026  15.756  1.00116.05           O
ATOM    915  N   ASP A 118      31.543  63.944  16.687  1.00 72.47           N
ATOM    916  CA  ASP A 118      30.707  62.793  16.512  1.00 72.47           C
ATOM    917  CB  ASP A 118      29.318  62.955  17.154  1.00 72.47           C
ATOM    918  CG  ASP A 118      29.489  62.919  18.666  1.00 72.47           C
ATOM    919  OD1 ASP A 118      30.608  62.568  19.125  1.00 72.47           O
ATOM    920  OD2 ASP A 118      28.504  63.244  19.381  1.00 72.47           O
ATOM    921  C   ASP A 118      30.498  62.581  15.042  1.00 72.47           C
ATOM    922  O   ASP A 118      29.993  61.547  14.620  1.00 72.47           O
ATOM    923  N   HIS A 119      30.700  63.634  14.242  1.00141.54           N
ATOM    924  CA  HIS A 119      30.597  63.587  12.810  1.00141.54           C
ATOM    925  ND1 HIS A 119      27.972  65.349  13.722  1.00141.54           N
ATOM    926  CG  HIS A 119      28.500  64.805  12.573  1.00141.54           C
ATOM    927  CB  HIS A 119      29.954  64.840  12.212  1.00141.54           C
ATOM    928  NE2 HIS A 119      26.292  64.353  12.661  1.00141.54           N
ATOM    929  CD2 HIS A 119      27.460  64.201  11.936  1.00141.54           C
ATOM    930  CE1 HIS A 119      26.649  65.049  13.725  1.00141.54           C
ATOM    931  C   HIS A 119      31.852  63.193  12.087  1.00141.54           C
ATOM    932  O   HIS A 119      31.827  63.090  10.861  1.00141.54           O
ATOM    933  N   GLY A 120      33.004  63.097  12.784  1.00 45.41           N
ATOM    934  CA  GLY A 120      34.222  62.670  12.146  1.00 45.41           C
ATOM    935  C   GLY A 120      34.892  63.831  11.479  1.00 45.41           C
ATOM    936  O   GLY A 120      35.755  63.636  10.627  1.00 45.41           O
ATOM    937  N   THR A 121      34.560  65.070  11.887  1.00 48.14           N
ATOM    938  CA  THR A 121      35.068  66.241  11.232  1.00 48.14           C
ATOM    939  CB  THR A 121      34.604  67.503  11.900  1.00 48.14           C
ATOM    940  OG1 THR A 121      33.185  67.562  11.896  1.00 48.14           O
ATOM    941  CG2 THR A 121      35.186  68.710  11.147  1.00 48.14           C
ATOM    942  C   THR A 121      36.567  66.244  11.239  1.00 48.14           C
ATOM    943  O   THR A 121      37.186  66.512  10.213  1.00 48.14           O
ATOM    944  N   ALA A 122      37.196  65.960  12.393  1.00 36.74           N
ATOM    945  CA  ALA A 122      38.629  65.963  12.497  1.00 36.74           C
ATOM    946  CB  ALA A 122      39.118  65.735  13.937  1.00 36.74           C
ATOM    947  C   ALA A 122      39.221  64.877  11.649  1.00 36.74           C
ATOM    948  O   ALA A 122      40.245  65.078  10.999  1.00 36.74           O
ATOM    949  N   GLY A 123      38.600  63.684  11.651  1.00 30.63           N
ATOM    950  CA  GLY A 123      39.135  62.553  10.944  1.00 30.63           C
ATOM    951  C   GLY A 123      39.148  62.789   9.467  1.00 30.63           C
ATOM    952  O   GLY A 123      40.152  62.538   8.800  1.00 30.63           O
ATOM    953  N   VAL A 124      38.024  63.285   8.918  1.00 92.89           N
ATOM    954  CA  VAL A 124      37.912  63.511   7.510  1.00 92.89           C
ATOM    955  CB  VAL A 124      36.555  64.014   7.106  1.00 92.89           C
ATOM    956  CG1 VAL A 124      35.524  62.913   7.409  1.00 92.89           C
ATOM    957  CG2 VAL A 124      36.269  65.337   7.836  1.00 92.89           C
ATOM    958  C   VAL A 124      38.930  64.537   7.125  1.00 92.89           C
ATOM    959  O   VAL A 124      39.626  64.386   6.125  1.00 92.89           O
ATOM    960  N   LEU A 125      39.079  65.599   7.934  1.00 49.83           N
ATOM    961  CA  LEU A 125      40.000  66.643   7.594  1.00 49.83           C
ATOM    962  CB  LEU A 125      39.990  67.790   8.631  1.00 49.83           C
ATOM    963  CG  LEU A 125      40.754  69.084   8.250  1.00 49.83           C
ATOM    964  CD1 LEU A 125      40.648  70.122   9.379  1.00 49.83           C
ATOM    965  CD2 LEU A 125      42.217  68.841   7.847  1.00 49.83           C
ATOM    966  C   LEU A 125      41.378  66.043   7.546  1.00 49.83           C
ATOM    967  O   LEU A 125      42.175  66.364   6.668  1.00 49.83           O
ATOM    968  N   ARG A 126      41.684  65.141   8.494  1.00150.24           N
ATOM    969  CA  ARG A 126      42.977  64.526   8.646  1.00150.24           C
ATOM    970  CB  ARG A 126      43.082  63.667   9.918  1.00150.24           C
ATOM    971  CG  ARG A 126      42.909  64.462  11.214  1.00150.24           C
ATOM    972  CD  ARG A 126      44.037  65.459  11.481  1.00150.24           C
ATOM    973  NE  ARG A 126      43.810  66.629  10.588  1.00150.24           N
ATOM    974  CZ  ARG A 126      43.988  67.893  11.068  1.00150.24           C
ATOM    975  NH1 ARG A 126      44.377  68.079  12.363  1.00150.24           N
ATOM    976  NH2 ARG A 126      43.767  68.970  10.259  1.00150.24           N
ATOM    977  C   ARG A 126      43.298  63.631   7.484  1.00150.24           C
ATOM    978  O   ARG A 126      44.473  63.447   7.163  1.00150.24           O
ATOM    979  N   GLY A 127      42.280  63.037   6.823  1.00 52.94           N
ATOM    980  CA  GLY A 127      42.590  62.177   5.714  1.00 52.94           C
ATOM    981  C   GLY A 127      41.945  60.823   5.825  1.00 52.94           C
ATOM    982  O   GLY A 127      42.180  59.968   4.972  1.00 52.94           O
ATOM    983  N   LEU A 128      41.108  60.577   6.856  1.00 86.29           N
ATOM    984  CA  LEU A 128      40.508  59.275   6.996  1.00 86.29           C
ATOM    985  CB  LEU A 128      40.049  58.995   8.439  1.00 86.29           C
ATOM    986  CG  LEU A 128      41.213  58.933   9.451  1.00 86.29           C
ATOM    987  CD1 LEU A 128      40.708  58.651  10.875  1.00 86.29           C
ATOM    988  CD2 LEU A 128      42.290  57.931   9.003  1.00 86.29           C
ATOM    989  C   LEU A 128      39.313  59.129   6.089  1.00 86.29           C
ATOM    990  O   LEU A 128      38.164  59.184   6.530  1.00 86.29           O
ATOM    991  N   TYR A 129      39.563  58.929   4.776  1.00 79.28           N
ATOM    992  CA  TYR A 129      38.511  58.660   3.833  1.00 79.28           C
ATOM    993  CB  TYR A 129      37.804  59.922   3.297  1.00 79.28           C
ATOM    994  CG  TYR A 129      38.795  60.905   2.769  1.00 79.28           C
ATOM    995  CD1 TYR A 129      39.288  60.808   1.488  1.00 79.28           C
ATOM    996  CD2 TYR A 129      39.221  61.944   3.565  1.00 79.28           C
ATOM    997  CE1 TYR A 129      40.193  61.731   1.018  1.00 79.28           C
ATOM    998  CE2 TYR A 129      40.126  62.870   3.102  1.00 79.28           C
ATOM    999  CZ  TYR A 129      40.613  62.763   1.824  1.00 79.28           C
ATOM   1000  OH  TYR A 129      41.543  63.708   1.342  1.00 79.28           O
ATOM   1001  C   TYR A 129      39.078  57.860   2.693  1.00 79.28           C
ATOM   1002  O   TYR A 129      40.276  57.927   2.419  1.00 79.28           O
ATOM   1003  N   GLY A 130      38.221  57.066   2.007  1.00 32.12           N
ATOM   1004  CA  GLY A 130      38.652  56.279   0.877  1.00 32.12           C
ATOM   1005  C   GLY A 130      37.442  55.860   0.083  1.00 32.12           C
ATOM   1006  O   GLY A 130      36.313  55.953   0.561  1.00 32.12           O
ATOM   1007  N   ALA A 131      37.664  55.383  -1.166  1.00 50.04           N
ATOM   1008  CA  ALA A 131      36.604  55.032  -2.082  1.00 50.04           C
ATOM   1009  CB  ALA A 131      36.931  55.383  -3.544  1.00 50.04           C
ATOM   1010  C   ALA A 131      36.240  53.577  -2.050  1.00 50.04           C
ATOM   1011  O   ALA A 131      37.042  52.720  -1.678  1.00 50.04           O
ATOM   1012  N   LEU A 132      34.986  53.280  -2.459  1.00 57.39           N
ATOM   1013  CA  LEU A 132      34.459  51.944  -2.564  1.00 57.39           C
ATOM   1014  CB  LEU A 132      33.460  51.590  -1.450  1.00 57.39           C
ATOM   1015  CG  LEU A 132      32.895  50.160  -1.559  1.00 57.39           C
ATOM   1016  CD1 LEU A 132      33.991  49.102  -1.365  1.00 57.39           C
ATOM   1017  CD2 LEU A 132      31.696  49.962  -0.617  1.00 57.39           C
ATOM   1018  C   LEU A 132      33.703  51.844  -3.859  1.00 57.39           C
ATOM   1019  O   LEU A 132      32.953  52.751  -4.223  1.00 57.39           O
ATOM   1020  N   ILE A 133      33.881  50.731  -4.598  1.00108.41           N
ATOM   1021  CA  ILE A 133      33.203  50.558  -5.851  1.00108.41           C
ATOM   1022  CB  ILE A 133      34.145  50.379  -7.010  1.00108.41           C
ATOM   1023  CG1 ILE A 133      35.071  51.590  -7.206  1.00108.41           C
ATOM   1024  CG2 ILE A 133      33.290  50.068  -8.250  1.00108.41           C
ATOM   1025  CD1 ILE A 133      34.359  52.838  -7.712  1.00108.41           C
ATOM   1026  C   ILE A 133      32.461  49.265  -5.776  1.00108.41           C
ATOM   1027  O   ILE A 133      33.005  48.252  -5.341  1.00108.41           O
ATOM   1028  N   VAL A 134      31.179  49.266  -6.178  1.00131.49           N
ATOM   1029  CA  VAL A 134      30.492  48.018  -6.221  1.00131.49           C
ATOM   1030  CB  VAL A 134      29.382  47.936  -5.227  1.00131.49           C
ATOM   1031  CG1 VAL A 134      28.314  48.946  -5.615  1.00131.49           C
ATOM   1032  CG2 VAL A 134      28.906  46.489  -5.135  1.00131.49           C
ATOM   1033  C   VAL A 134      30.015  47.879  -7.634  1.00131.49           C
ATOM   1034  O   VAL A 134      29.361  48.769  -8.179  1.00131.49           O
ATOM   1035  N   ARG A 135      30.367  46.743  -8.270  1.00108.85           N
ATOM   1036  CA  ARG A 135      30.107  46.551  -9.668  1.00108.85           C
ATOM   1037  CB  ARG A 135      31.250  45.824 -10.398  1.00108.85           C
ATOM   1038  CG  ARG A 135      32.618  46.490 -10.263  1.00108.85           C
ATOM   1039  CD  ARG A 135      32.974  47.446 -11.401  1.00108.85           C
ATOM   1040  NE  ARG A 135      34.344  47.951 -11.115  1.00108.85           N
ATOM   1041  CZ  ARG A 135      34.759  49.150 -11.614  1.00108.85           C
ATOM   1042  NH1 ARG A 135      33.911  49.898 -12.377  1.00108.85           N
ATOM   1043  NH2 ARG A 135      36.020  49.598 -11.343  1.00108.85           N
ATOM   1044  C   ARG A 135      28.915  45.679  -9.849  1.00108.85           C
ATOM   1045  O   ARG A 135      28.665  44.762  -9.071  1.00108.85           O
ATOM   1046  N   ARG A 136      28.135  45.973 -10.903  1.00 85.74           N
ATOM   1047  CA  ARG A 136      27.015  45.163 -11.261  1.00 85.74           C
ATOM   1048  CB  ARG A 136      25.871  45.970 -11.888  1.00 85.74           C
ATOM   1049  CG  ARG A 136      24.657  45.133 -12.280  1.00 85.74           C
ATOM   1050  CD  ARG A 136      23.407  45.992 -12.436  1.00 85.74           C
ATOM   1051  NE  ARG A 136      23.103  46.526 -11.078  1.00 85.74           N
ATOM   1052  CZ  ARG A 136      22.699  47.819 -10.914  1.00 85.74           C
ATOM   1053  NH1 ARG A 136      22.574  48.642 -11.996  1.00 85.74           N
ATOM   1054  NH2 ARG A 136      22.434  48.293  -9.661  1.00 85.74           N
ATOM   1055  C   ARG A 136      27.513  44.179 -12.262  1.00 85.74           C
ATOM   1056  O   ARG A 136      28.493  44.428 -12.964  1.00 85.74           O
ATOM   1057  N   ARG A 137      26.855  43.013 -12.354  1.00126.40           N
ATOM   1058  CA  ARG A 137      27.319  42.049 -13.301  1.00126.40           C
ATOM   1059  CB  ARG A 137      26.507  40.743 -13.287  1.00126.40           C
ATOM   1060  CG  ARG A 137      26.642  39.955 -11.984  1.00126.40           C
ATOM   1061  CD  ARG A 137      25.675  38.773 -11.881  1.00126.40           C
ATOM   1062  NE  ARG A 137      24.295  39.332 -11.804  1.00126.40           N
ATOM   1063  CZ  ARG A 137      23.226  38.499 -11.637  1.00126.40           C
ATOM   1064  NH1 ARG A 137      23.420  37.152 -11.535  1.00126.40           N
ATOM   1065  NH2 ARG A 137      21.963  39.013 -11.569  1.00126.40           N
ATOM   1066  C   ARG A 137      27.160  42.658 -14.655  1.00126.40           C
ATOM   1067  O   ARG A 137      26.126  43.247 -14.967  1.00126.40           O
ATOM   1068  N   GLY A 138      28.206  42.537 -15.494  1.00 21.43           N
ATOM   1069  CA  GLY A 138      28.134  43.030 -16.837  1.00 21.43           C
ATOM   1070  C   GLY A 138      28.634  44.442 -16.926  1.00 21.43           C
ATOM   1071  O   GLY A 138      28.639  45.021 -18.011  1.00 21.43           O
ATOM   1072  N   ASP A 139      29.075  45.051 -15.807  1.00 39.50           N
ATOM   1073  CA  ASP A 139      29.554  46.402 -15.924  1.00 39.50           C
ATOM   1074  CB  ASP A 139      29.805  47.113 -14.580  1.00 39.50           C
ATOM   1075  CG  ASP A 139      28.471  47.566 -14.001  1.00 39.50           C
ATOM   1076  OD1 ASP A 139      27.484  47.660 -14.777  1.00 39.50           O
ATOM   1077  OD2 ASP A 139      28.427  47.839 -12.772  1.00 39.50           O
ATOM   1078  C   ASP A 139      30.852  46.379 -16.671  1.00 39.50           C
ATOM   1079  O   ASP A 139      31.554  45.369 -16.692  1.00 39.50           O
ATOM   1080  N   GLN A 140      31.183  47.504 -17.340  1.00127.46           N
ATOM   1081  CA  GLN A 140      32.409  47.624 -18.078  1.00127.46           C
ATOM   1082  CB  GLN A 140      32.364  48.737 -19.142  1.00127.46           C
ATOM   1083  CG  GLN A 140      33.678  48.930 -19.903  1.00127.46           C
ATOM   1084  CD  GLN A 140      33.829  47.801 -20.911  1.00127.46           C
ATOM   1085  OE1 GLN A 140      34.890  47.624 -21.506  1.00127.46           O
ATOM   1086  NE2 GLN A 140      32.738  47.015 -21.110  1.00127.46           N
ATOM   1087  C   GLN A 140      33.502  47.983 -17.117  1.00127.46           C
ATOM   1088  O   GLN A 140      33.363  48.925 -16.337  1.00127.46           O
ATOM   1089  N   LEU A 141      34.633  47.244 -17.167  1.00101.25           N
ATOM   1090  CA  LEU A 141      35.743  47.501 -16.287  1.00101.25           C
ATOM   1091  CB  LEU A 141      36.406  46.241 -15.697  1.00101.25           C
ATOM   1092  CG  LEU A 141      35.634  45.618 -14.517  1.00101.25           C
ATOM   1093  CD1 LEU A 141      35.711  46.520 -13.275  1.00101.25           C
ATOM   1094  CD2 LEU A 141      34.188  45.272 -14.889  1.00101.25           C
ATOM   1095  C   LEU A 141      36.798  48.283 -17.009  1.00101.25           C
ATOM   1096  O   LEU A 141      37.034  48.121 -18.205  1.00101.25           O
ATOM   1097  N   PRO A 142      37.399  49.176 -16.265  1.00 91.01           N
ATOM   1098  CA  PRO A 142      38.423  50.046 -16.784  1.00 91.01           C
ATOM   1099  CD  PRO A 142      36.713  49.770 -15.129  1.00 91.01           C
ATOM   1100  CB  PRO A 142      38.336  51.338 -15.972  1.00 91.01           C
ATOM   1101  CG  PRO A 142      37.624  50.922 -14.678  1.00 91.01           C
ATOM   1102  C   PRO A 142      39.801  49.471 -16.729  1.00 91.01           C
ATOM   1103  O   PRO A 142      40.015  48.445 -16.082  1.00 91.01           O
ATOM   1104  N   ASP A 143      40.731  50.109 -17.466  1.00 49.33           N
ATOM   1105  CA  ASP A 143      42.128  49.798 -17.429  1.00 49.33           C
ATOM   1106  CB  ASP A 143      42.911  50.438 -18.586  1.00 49.33           C
ATOM   1107  CG  ASP A 143      42.510  49.720 -19.866  1.00 49.33           C
ATOM   1108  OD1 ASP A 143      42.086  48.536 -19.776  1.00 49.33           O
ATOM   1109  OD2 ASP A 143      42.619  50.347 -20.953  1.00 49.33           O
ATOM   1110  C   ASP A 143      42.707  50.316 -16.143  1.00 49.33           C
ATOM   1111  O   ASP A 143      43.595  49.692 -15.566  1.00 49.33           O
ATOM   1112  N   LYS A 144      42.243  51.494 -15.668  1.00 41.29           N
ATOM   1113  CA  LYS A 144      42.800  52.047 -14.462  1.00 41.29           C
ATOM   1114  CB  LYS A 144      44.006  52.962 -14.727  1.00 41.29           C
ATOM   1115  CG  LYS A 144      45.197  52.209 -15.325  1.00 41.29           C
ATOM   1116  CD  LYS A 144      46.276  53.115 -15.922  1.00 41.29           C
ATOM   1117  CE  LYS A 144      47.456  52.344 -16.517  1.00 41.29           C
ATOM   1118  NZ  LYS A 144      48.452  53.285 -17.075  1.00 41.29           N
ATOM   1119  C   LYS A 144      41.746  52.859 -13.766  1.00 41.29           C
ATOM   1120  O   LYS A 144      40.791  53.320 -14.386  1.00 41.29           O
ATOM   1121  N   GLN A 145      41.889  53.044 -12.434  1.00 82.58           N
ATOM   1122  CA  GLN A 145      40.924  53.802 -11.687  1.00 82.58           C
ATOM   1123  CB  GLN A 145      40.086  52.924 -10.742  1.00 82.58           C
ATOM   1124  CG  GLN A 145      40.920  52.234  -9.662  1.00 82.58           C
ATOM   1125  CD  GLN A 145      40.020  51.249  -8.928  1.00 82.58           C
ATOM   1126  OE1 GLN A 145      39.326  50.443  -9.547  1.00 82.58           O
ATOM   1127  NE2 GLN A 145      40.028  51.314  -7.570  1.00 82.58           N
ATOM   1128  C   GLN A 145      41.661  54.809 -10.859  1.00 82.58           C
ATOM   1129  O   GLN A 145      42.662  54.485 -10.222  1.00 82.58           O
ATOM   1130  N   PHE A 146      41.188  56.074 -10.849  1.00 95.59           N
ATOM   1131  CA  PHE A 146      41.876  57.064 -10.071  1.00 95.59           C
ATOM   1132  CB  PHE A 146      42.529  58.156 -10.931  1.00 95.59           C
ATOM   1133  CG  PHE A 146      43.513  57.454 -11.805  1.00 95.59           C
ATOM   1134  CD1 PHE A 146      44.780  57.175 -11.350  1.00 95.59           C
ATOM   1135  CD2 PHE A 146      43.159  57.051 -13.072  1.00 95.59           C
ATOM   1136  CE1 PHE A 146      45.688  56.524 -12.151  1.00 95.59           C
ATOM   1137  CE2 PHE A 146      44.062  56.400 -13.879  1.00 95.59           C
ATOM   1138  CZ  PHE A 146      45.331  56.138 -13.420  1.00 95.59           C
ATOM   1139  C   PHE A 146      40.896  57.708  -9.139  1.00 95.59           C
ATOM   1140  O   PHE A 146      39.732  57.914  -9.479  1.00 95.59           O
ATOM   1141  N   VAL A 147      41.351  58.042  -7.913  1.00 94.58           N
ATOM   1142  CA  VAL A 147      40.451  58.614  -6.951  1.00 94.58           C
ATOM   1143  CB  VAL A 147      40.469  57.906  -5.625  1.00 94.58           C
ATOM   1144  CG1 VAL A 147      41.892  57.971  -5.044  1.00 94.58           C
ATOM   1145  CG2 VAL A 147      39.401  58.543  -4.720  1.00 94.58           C
ATOM   1146  C   VAL A 147      40.801  60.047  -6.707  1.00 94.58           C
ATOM   1147  O   VAL A 147      41.929  60.384  -6.349  1.00 94.58           O
ATOM   1148  N   ALA A 148      39.813  60.942  -6.901  1.00 35.72           N
ATOM   1149  CA  ALA A 148      40.051  62.330  -6.648  1.00 35.72           C
ATOM   1150  CB  ALA A 148      39.794  63.232  -7.867  1.00 35.72           C
ATOM   1151  C   ALA A 148      39.105  62.749  -5.576  1.00 35.72           C
ATOM   1152  O   ALA A 148      37.890  62.620  -5.712  1.00 35.72           O
ATOM   1153  N   VAL A 149      39.649  63.276  -4.468  1.00 43.48           N
ATOM   1154  CA  VAL A 149      38.799  63.712  -3.404  1.00 43.48           C
ATOM   1155  CB  VAL A 149      39.074  63.010  -2.105  1.00 43.48           C
ATOM   1156  CG1 VAL A 149      38.157  63.594  -1.017  1.00 43.48           C
ATOM   1157  CG2 VAL A 149      38.897  61.498  -2.325  1.00 43.48           C
ATOM   1158  C   VAL A 149      39.049  65.169  -3.189  1.00 43.48           C
ATOM   1159  O   VAL A 149      40.190  65.610  -3.051  1.00 43.48           O
ATOM   1160  N   LEU A 150      37.966  65.965  -3.182  1.00 93.38           N
ATOM   1161  CA  LEU A 150      38.108  67.356  -2.878  1.00 93.38           C
ATOM   1162  CB  LEU A 150      37.126  68.252  -3.651  1.00 93.38           C
ATOM   1163  CG  LEU A 150      37.336  68.215  -5.176  1.00 93.38           C
ATOM   1164  CD1 LEU A 150      37.087  66.806  -5.740  1.00 93.38           C
ATOM   1165  CD2 LEU A 150      36.497  69.292  -5.882  1.00 93.38           C
ATOM   1166  C   LEU A 150      37.771  67.461  -1.429  1.00 93.38           C
ATOM   1167  O   LEU A 150      36.605  67.370  -1.045  1.00 93.38           O
ATOM   1168  N   HIS A 151      38.800  67.633  -0.578  1.00107.39           N
ATOM   1169  CA  HIS A 151      38.541  67.728   0.828  1.00107.39           C
ATOM   1170  ND1 HIS A 151      38.038  66.002   3.670  1.00107.39           N
ATOM   1171  CG  HIS A 151      38.962  66.870   3.132  1.00107.39           C
ATOM   1172  CB  HIS A 151      39.422  66.826   1.707  1.00107.39           C
ATOM   1173  NE2 HIS A 151      38.584  67.431   5.283  1.00107.39           N
ATOM   1174  CD2 HIS A 151      39.286  67.734   4.131  1.00107.39           C
ATOM   1175  CE1 HIS A 151      37.848  66.383   4.959  1.00107.39           C
ATOM   1176  C   HIS A 151      38.825  69.130   1.225  1.00107.39           C
ATOM   1177  O   HIS A 151      39.974  69.570   1.191  1.00107.39           O
ATOM   1178  N   ASN A 152      37.770  69.862   1.634  1.00160.64           N
ATOM   1179  CA  ASN A 152      37.965  71.239   1.953  1.00160.64           C
ATOM   1180  CB  ASN A 152      38.905  71.482   3.150  1.00160.64           C
ATOM   1181  CG  ASN A 152      38.173  71.058   4.420  1.00160.64           C
ATOM   1182  OD1 ASN A 152      36.980  71.311   4.580  1.00160.64           O
ATOM   1183  ND2 ASN A 152      38.910  70.393   5.349  1.00160.64           N
ATOM   1184  C   ASN A 152      38.548  71.848   0.708  1.00160.64           C
ATOM   1185  O   ASN A 152      38.028  71.660  -0.388  1.00160.64           O
ATOM   1186  N   THR A 153      39.628  72.628   0.881  1.00120.91           N
ATOM   1187  CA  THR A 153      40.392  73.352  -0.101  1.00120.91           C
ATOM   1188  CB  THR A 153      41.159  74.474   0.555  1.00120.91           C
ATOM   1189  OG1 THR A 153      40.260  75.292   1.288  1.00120.91           O
ATOM   1190  CG2 THR A 153      41.862  75.341  -0.506  1.00120.91           C
ATOM   1191  C   THR A 153      41.369  72.474  -0.860  1.00120.91           C
ATOM   1192  O   THR A 153      42.016  72.942  -1.793  1.00120.91           O
ATOM   1193  N   THR A 154      41.605  71.212  -0.450  1.00 72.13           N
ATOM   1194  CA  THR A 154      42.672  70.478  -1.089  1.00 72.13           C
ATOM   1195  CB  THR A 154      43.606  69.843  -0.103  1.00 72.13           C
ATOM   1196  OG1 THR A 154      42.912  68.878   0.675  1.00 72.13           O
ATOM   1197  CG2 THR A 154      44.177  70.943   0.807  1.00 72.13           C
ATOM   1198  C   THR A 154      42.167  69.369  -1.958  1.00 72.13           C
ATOM   1199  O   THR A 154      40.972  69.091  -2.023  1.00 72.13           O
ATOM   1200  N   ILE A 155      43.100  68.753  -2.721  1.00 56.81           N
ATOM   1201  CA  ILE A 155      42.805  67.576  -3.483  1.00 56.81           C
ATOM   1202  CB  ILE A 155      43.224  67.653  -4.923  1.00 56.81           C
ATOM   1203  CG1 ILE A 155      42.473  68.781  -5.651  1.00 56.81           C
ATOM   1204  CG2 ILE A 155      43.004  66.267  -5.553  1.00 56.81           C
ATOM   1205  CD1 ILE A 155      43.031  69.081  -7.042  1.00 56.81           C
ATOM   1206  C   ILE A 155      43.623  66.496  -2.841  1.00 56.81           C
ATOM   1207  O   ILE A 155      44.850  66.575  -2.812  1.00 56.81           O
ATOM   1208  N   ASN A 156      42.951  65.469  -2.284  1.00 72.30           N
ATOM   1209  CA  ASN A 156      43.605  64.358  -1.646  1.00 72.30           C
ATOM   1210  CB  ASN A 156      44.398  63.482  -2.629  1.00 72.30           C
ATOM   1211  CG  ASN A 156      43.392  62.781  -3.531  1.00 72.30           C
ATOM   1212  OD1 ASN A 156      42.186  62.831  -3.293  1.00 72.30           O
ATOM   1213  ND2 ASN A 156      43.899  62.095  -4.590  1.00 72.30           N
ATOM   1214  C   ASN A 156      44.535  64.844  -0.567  1.00 72.30           C
ATOM   1215  O   ASN A 156      45.590  64.253  -0.337  1.00 72.30           O
ATOM   1216  N   ASN A 157      44.133  65.921   0.139  1.00162.97           N
ATOM   1217  CA  ASN A 157      44.860  66.602   1.186  1.00162.97           C
ATOM   1218  CB  ASN A 157      44.728  66.086   2.641  1.00162.97           C
ATOM   1219  CG  ASN A 157      45.022  64.613   2.773  1.00162.97           C
ATOM   1220  OD1 ASN A 157      44.240  63.790   2.309  1.00162.97           O
ATOM   1221  ND2 ASN A 157      46.146  64.263   3.454  1.00162.97           N
ATOM   1222  C   ASN A 157      46.270  66.930   0.794  1.00162.97           C
ATOM   1223  O   ASN A 157      47.176  66.962   1.625  1.00162.97           O
ATOM   1224  N   LYS A 158      46.488  67.242  -0.497  1.00103.47           N
ATOM   1225  CA  LYS A 158      47.793  67.661  -0.926  1.00103.47           C
ATOM   1226  CB  LYS A 158      48.135  67.357  -2.398  1.00103.47           C
ATOM   1227  CG  LYS A 158      48.644  65.942  -2.684  1.00103.47           C
ATOM   1228  CD  LYS A 158      47.583  64.846  -2.696  1.00103.47           C
ATOM   1229  CE  LYS A 158      48.163  63.467  -3.010  1.00103.47           C
ATOM   1230  NZ  LYS A 158      47.092  62.447  -2.994  1.00103.47           N
ATOM   1231  C   LYS A 158      47.887  69.148  -0.785  1.00103.47           C
ATOM   1232  O   LYS A 158      46.885  69.854  -0.689  1.00103.47           O
ATOM   1233  N   VAL A 159      49.131  69.657  -0.764  1.00 99.43           N
ATOM   1234  CA  VAL A 159      49.378  71.065  -0.669  1.00 99.43           C
ATOM   1235  CB  VAL A 159      50.822  71.409  -0.446  1.00 99.43           C
ATOM   1236  CG1 VAL A 159      51.624  70.988  -1.689  1.00 99.43           C
ATOM   1237  CG2 VAL A 159      50.927  72.908  -0.114  1.00 99.43           C
ATOM   1238  C   VAL A 159      48.946  71.694  -1.961  1.00 99.43           C
ATOM   1239  O   VAL A 159      48.766  71.013  -2.970  1.00 99.43           O
ATOM   1240  N   ALA A 160      48.773  73.032  -1.941  1.00 84.24           N
ATOM   1241  CA  ALA A 160      48.349  73.842  -3.053  1.00 84.24           C
ATOM   1242  CB  ALA A 160      48.574  75.338  -2.755  1.00 84.24           C
ATOM   1243  C   ALA A 160      49.153  73.408  -4.246  1.00 84.24           C
ATOM   1244  O   ALA A 160      50.252  72.890  -4.056  1.00 84.24           O
ATOM   1245  N   PRO A 161      48.683  73.728  -5.448  1.00172.77           N
ATOM   1246  CA  PRO A 161      49.033  73.009  -6.653  1.00172.77           C
ATOM   1247  CD  PRO A 161      48.538  75.148  -5.752  1.00172.77           C
ATOM   1248  CB  PRO A 161      49.029  74.009  -7.809  1.00172.77           C
ATOM   1249  CG  PRO A 161      49.200  75.366  -7.119  1.00172.77           C
ATOM   1250  C   PRO A 161      50.224  72.130  -6.650  1.00172.77           C
ATOM   1251  O   PRO A 161      51.326  72.535  -7.013  1.00172.77           O
ATOM   1252  N   ASP A 162      49.946  70.873  -6.261  1.00173.43           N
ATOM   1253  CA  ASP A 162      50.894  69.816  -6.214  1.00173.43           C
ATOM   1254  CB  ASP A 162      51.349  69.479  -4.782  1.00173.43           C
ATOM   1255  CG  ASP A 162      52.528  68.517  -4.859  1.00173.43           C
ATOM   1256  OD1 ASP A 162      52.961  68.199  -5.998  1.00173.43           O
ATOM   1257  OD2 ASP A 162      53.014  68.093  -3.777  1.00173.43           O
ATOM   1258  C   ASP A 162      50.167  68.623  -6.729  1.00173.43           C
ATOM   1259  O   ASP A 162      50.399  67.509  -6.266  1.00173.43           O
ATOM   1260  N   THR A 163      49.220  68.859  -7.663  1.00216.26           N
ATOM   1261  CA  THR A 163      48.524  67.825  -8.368  1.00216.26           C
ATOM   1262  CB  THR A 163      49.473  66.960  -9.182  1.00216.26           C
ATOM   1263  OG1 THR A 163      50.280  66.105  -8.388  1.00216.26           O
ATOM   1264  CG2 THR A 163      50.363  67.900 -10.013  1.00216.26           C
ATOM   1265  C   THR A 163      47.483  67.182  -7.468  1.00216.26           C
ATOM   1266  O   THR A 163      46.843  67.946  -6.740  1.00216.26           O
ATOM   1267  N   PRO A 164      47.185  65.895  -7.395  1.00 93.84           N
ATOM   1268  CA  PRO A 164      47.800  64.788  -8.079  1.00 93.84           C
ATOM   1269  CD  PRO A 164      46.132  65.456  -6.492  1.00 93.84           C
ATOM   1270  CB  PRO A 164      47.233  63.526  -7.430  1.00 93.84           C
ATOM   1271  CG  PRO A 164      45.886  63.983  -6.851  1.00 93.84           C
ATOM   1272  C   PRO A 164      47.584  64.787  -9.561  1.00 93.84           C
ATOM   1273  O   PRO A 164      46.615  65.369 -10.044  1.00 93.84           O
ATOM   1274  N   ILE A 165      48.536  64.166 -10.284  1.00142.52           N
ATOM   1275  CA  ILE A 165      48.523  64.060 -11.715  1.00142.52           C
ATOM   1276  CB  ILE A 165      49.799  64.581 -12.329  1.00142.52           C
ATOM   1277  CG1 ILE A 165      49.700  64.765 -13.855  1.00142.52           C
ATOM   1278  CG2 ILE A 165      50.937  63.646 -11.886  1.00142.52           C
ATOM   1279  CD1 ILE A 165      49.643  63.468 -14.660  1.00142.52           C
ATOM   1280  C   ILE A 165      48.390  62.596 -12.012  1.00142.52           C
ATOM   1281  O   ILE A 165      48.890  61.763 -11.258  1.00142.52           O
ATOM   1282  N   PHE A 166      47.655  62.240 -13.088  1.00 59.16           N
ATOM   1283  CA  PHE A 166      47.459  60.854 -13.411  1.00 59.16           C
ATOM   1284  CB  PHE A 166      45.988  60.425 -13.302  1.00 59.16           C
ATOM   1285  CG  PHE A 166      45.538  60.709 -11.909  1.00 59.16           C
ATOM   1286  CD1 PHE A 166      45.871  59.868 -10.873  1.00 59.16           C
ATOM   1287  CD2 PHE A 166      44.775  61.823 -11.639  1.00 59.16           C
ATOM   1288  CE1 PHE A 166      45.450  60.131  -9.590  1.00 59.16           C
ATOM   1289  CE2 PHE A 166      44.351  62.093 -10.359  1.00 59.16           C
ATOM   1290  CZ  PHE A 166      44.690  61.246  -9.331  1.00 59.16           C
ATOM   1291  C   PHE A 166      47.869  60.646 -14.841  1.00 59.16           C
ATOM   1292  O   PHE A 166      47.675  61.517 -15.686  1.00 59.16           O
ATOM   1293  N   GLU A 167      48.429  59.461 -15.160  1.00 81.34           N
ATOM   1294  CA  GLU A 167      48.919  59.247 -16.492  1.00 81.34           C
ATOM   1295  CB  GLU A 167      50.386  58.791 -16.503  1.00 81.34           C
ATOM   1296  CG  GLU A 167      51.032  58.790 -17.884  1.00 81.34           C
ATOM   1297  CD  GLU A 167      52.497  58.431 -17.691  0.50 81.34           C
ATOM   1298  OE1 GLU A 167      52.962  58.468 -16.521  0.50 81.34           O
ATOM   1299  OE2 GLU A 167      53.172  58.115 -18.707  0.50 81.34           O
ATOM   1300  C   GLU A 167      48.096  58.197 -17.175  1.00 81.34           C
ATOM   1301  O   GLU A 167      47.605  57.261 -16.548  1.00 81.34           O
ATOM   1302  N   ALA A 168      47.911  58.356 -18.503  1.00 40.75           N
ATOM   1303  CA  ALA A 168      47.171  57.420 -19.296  1.00 40.75           C
ATOM   1304  CB  ALA A 168      45.669  57.735 -19.379  1.00 40.75           C
ATOM   1305  C   ALA A 168      47.712  57.497 -20.690  1.00 40.75           C
ATOM   1306  O   ALA A 168      48.570  58.325 -20.998  1.00 40.75           O
ATOM   1307  N   ASN A 169      47.243  56.580 -21.559  1.00 73.06           N
ATOM   1308  CA  ASN A 169      47.642  56.560 -22.937  1.00 73.06           C
ATOM   1309  CB  ASN A 169      48.315  55.236 -23.349  1.00 73.06           C
ATOM   1310  CG  ASN A 169      48.921  55.380 -24.739  1.00 73.06           C
ATOM   1311  OD1 ASN A 169      48.214  55.541 -25.733  1.00 73.06           O
ATOM   1312  ND2 ASN A 169      50.278  55.316 -24.813  1.00 73.06           N
ATOM   1313  C   ASN A 169      46.382  56.700 -23.729  1.00 73.06           C
ATOM   1314  O   ASN A 169      45.319  56.259 -23.296  1.00 73.06           O
ATOM   1315  N   LEU A 170      46.470  57.319 -24.922  1.00101.29           N
ATOM   1316  CA  LEU A 170      45.299  57.529 -25.721  1.00101.29           C
ATOM   1317  CB  LEU A 170      45.634  58.163 -27.088  1.00101.29           C
ATOM   1318  CG  LEU A 170      44.438  58.441 -28.025  1.00101.29           C
ATOM   1319  CD1 LEU A 170      43.801  57.161 -28.588  1.00101.29           C
ATOM   1320  CD2 LEU A 170      43.420  59.361 -27.339  1.00101.29           C
ATOM   1321  C   LEU A 170      44.678  56.190 -25.958  1.00101.29           C
ATOM   1322  O   LEU A 170      45.351  55.246 -26.362  1.00101.29           O
ATOM   1323  N   GLY A 171      43.360  56.079 -25.694  1.00 30.17           N
ATOM   1324  CA  GLY A 171      42.642  54.862 -25.942  1.00 30.17           C
ATOM   1325  C   GLY A 171      42.380  54.104 -24.671  1.00 30.17           C
ATOM   1326  O   GLY A 171      41.542  53.204 -24.661  1.00 30.17           O
ATOM   1327  N   GLU A 172      43.059  54.441 -23.557  1.00 70.96           N
ATOM   1328  CA  GLU A 172      42.860  53.694 -22.343  1.00 70.96           C
ATOM   1329  CB  GLU A 172      43.908  54.005 -21.259  1.00 70.96           C
ATOM   1330  CG  GLU A 172      45.337  53.612 -21.644  0.50 70.96           C
ATOM   1331  CD  GLU A 172      45.430  52.093 -21.676  1.00 70.96           C
ATOM   1332  OE1 GLU A 172      44.658  51.466 -22.450  1.00 70.96           O
ATOM   1333  OE2 GLU A 172      46.276  51.539 -20.925  1.00 70.96           O
ATOM   1334  C   GLU A 172      41.513  54.019 -21.767  1.00 70.96           C
ATOM   1335  O   GLU A 172      41.011  55.132 -21.911  1.00 70.96           O
ATOM   1336  N   ILE A 173      40.887  53.034 -21.086  1.00148.27           N
ATOM   1337  CA  ILE A 173      39.622  53.281 -20.455  1.00148.27           C
ATOM   1338  CB  ILE A 173      38.664  52.111 -20.543  1.00148.27           C
ATOM   1339  CG1 ILE A 173      37.253  52.486 -20.044  1.00148.27           C
ATOM   1340  CG2 ILE A 173      39.288  50.886 -19.855  1.00148.27           C
ATOM   1341  CD1 ILE A 173      37.152  52.815 -18.554  1.00148.27           C
ATOM   1342  C   ILE A 173      39.942  53.613 -19.029  1.00148.27           C
ATOM   1343  O   ILE A 173      40.439  52.786 -18.265  1.00148.27           O
ATOM   1344  N   THR A 174      39.672  54.873 -18.635  1.00106.35           N
ATOM   1345  CA  THR A 174      40.044  55.296 -17.318  1.00106.35           C
ATOM   1346  CB  THR A 174      40.858  56.556 -17.307  1.00106.35           C
ATOM   1347  OG1 THR A 174      40.096  57.639 -17.822  1.00106.35           O
ATOM   1348  CG2 THR A 174      42.113  56.335 -18.168  1.00106.35           C
ATOM   1349  C   THR A 174      38.811  55.554 -16.512  1.00106.35           C
ATOM   1350  O   THR A 174      37.845  56.148 -16.988  1.00106.35           O
ATOM   1351  N   GLU A 175      38.821  55.095 -15.245  1.00 43.88           N
ATOM   1352  CA  GLU A 175      37.692  55.304 -14.387  1.00 43.88           C
ATOM   1353  CB  GLU A 175      37.229  54.036 -13.650  1.00 43.88           C
ATOM   1354  CG  GLU A 175      35.978  54.249 -12.797  1.00 43.88           C
ATOM   1355  CD  GLU A 175      35.549  52.898 -12.249  1.00 43.88           C
ATOM   1356  OE1 GLU A 175      36.393  52.224 -11.600  1.00 43.88           O
ATOM   1357  OE2 GLU A 175      34.370  52.519 -12.480  1.00 43.88           O
ATOM   1358  C   GLU A 175      38.083  56.308 -13.353  1.00 43.88           C
ATOM   1359  O   GLU A 175      39.186  56.260 -12.810  1.00 43.88           O
ATOM   1360  N   TRP A 176      37.180  57.269 -13.077  1.00 52.60           N
ATOM   1361  CA  TRP A 176      37.454  58.260 -12.079  1.00 52.60           C
ATOM   1362  CB  TRP A 176      37.386  59.702 -12.608  1.00 52.60           C
ATOM   1363  CG  TRP A 176      38.453  60.028 -13.625  1.00 52.60           C
ATOM   1364  CD2 TRP A 176      39.807  60.373 -13.293  1.00 52.60           C
ATOM   1365  CD1 TRP A 176      38.372  60.047 -14.987  1.00 52.60           C
ATOM   1366  NE1 TRP A 176      39.590  60.387 -15.525  1.00 52.60           N
ATOM   1367  CE2 TRP A 176      40.483  60.589 -14.493  1.00 52.60           C
ATOM   1368  CE3 TRP A 176      40.434  60.498 -12.087  1.00 52.60           C
ATOM   1369  CZ2 TRP A 176      41.804  60.935 -14.505  1.00 52.60           C
ATOM   1370  CZ3 TRP A 176      41.766  60.849 -12.102  1.00 52.60           C
ATOM   1371  CH2 TRP A 176      42.437  61.063 -13.288  1.00 52.60           C
ATOM   1372  C   TRP A 176      36.405  58.134 -11.015  1.00 52.60           C
ATOM   1373  O   TRP A 176      35.216  58.005 -11.307  1.00 52.60           O
ATOM   1374  N   ILE A 177      36.843  58.143  -9.739  1.00130.08           N
ATOM   1375  CA  ILE A 177      35.944  58.125  -8.619  1.00130.08           C
ATOM   1376  CB  ILE A 177      36.251  57.045  -7.615  1.00130.08           C
ATOM   1377  CG1 ILE A 177      35.239  57.086  -6.459  1.00130.08           C
ATOM   1378  CG2 ILE A 177      37.720  57.174  -7.176  1.00130.08           C
ATOM   1379  CD1 ILE A 177      33.818  56.720  -6.881  1.00130.08           C
ATOM   1380  C   ILE A 177      36.105  59.461  -7.963  1.00130.08           C
ATOM   1381  O   ILE A 177      37.204  59.837  -7.558  1.00130.08           O
ATOM   1382  N   ALA A 178      35.005  60.234  -7.861  1.00 45.88           N
ATOM   1383  CA  ALA A 178      35.131  61.558  -7.328  1.00 45.88           C
ATOM   1384  CB  ALA A 178      34.623  62.651  -8.283  1.00 45.88           C
ATOM   1385  C   ALA A 178      34.340  61.661  -6.065  1.00 45.88           C
ATOM   1386  O   ALA A 178      33.142  61.381  -6.036  1.00 45.88           O
ATOM   1387  N   ILE A 179      35.009  62.103  -4.981  1.00 46.94           N
ATOM   1388  CA  ILE A 179      34.361  62.227  -3.708  1.00 46.94           C
ATOM   1389  CB  ILE A 179      34.877  61.242  -2.701  1.00 46.94           C
ATOM   1390  CG1 ILE A 179      34.690  59.809  -3.227  1.00 46.94           C
ATOM   1391  CG2 ILE A 179      34.161  61.498  -1.364  1.00 46.94           C
ATOM   1392  CD1 ILE A 179      35.496  58.767  -2.454  1.00 46.94           C
ATOM   1393  C   ILE A 179      34.641  63.603  -3.179  1.00 46.94           C
ATOM   1394  O   ILE A 179      35.690  64.184  -3.456  1.00 46.94           O
ATOM   1395  N   GLY A 180      33.680  64.171  -2.417  1.00 31.32           N
ATOM   1396  CA  GLY A 180      33.873  65.471  -1.832  1.00 31.32           C
ATOM   1397  C   GLY A 180      33.647  65.352  -0.353  1.00 31.32           C
ATOM   1398  O   GLY A 180      32.822  64.561   0.099  1.00 31.32           O
ATOM   1399  N   HIS A 181      34.395  66.141   0.448  1.00 65.22           N
ATOM   1400  CA  HIS A 181      34.234  66.127   1.880  1.00 65.22           C
ATOM   1401  ND1 HIS A 181      33.712  63.245   3.406  1.00 65.22           N
ATOM   1402  CG  HIS A 181      34.734  63.729   2.620  1.00 65.22           C
ATOM   1403  CB  HIS A 181      35.174  65.163   2.631  1.00 65.22           C
ATOM   1404  NE2 HIS A 181      34.505  61.512   2.263  1.00 65.22           N
ATOM   1405  CD2 HIS A 181      35.207  62.657   1.927  1.00 65.22           C
ATOM   1406  CE1 HIS A 181      33.618  61.915   3.154  1.00 65.22           C
ATOM   1407  C   HIS A 181      34.520  67.493   2.429  1.00 65.22           C
ATOM   1408  O   HIS A 181      35.157  68.320   1.780  1.00 65.22           O
ATOM   1409  N   GLY A 182      34.038  67.766   3.663  1.00 55.94           N
ATOM   1410  CA  GLY A 182      34.381  69.007   4.303  1.00 55.94           C
ATOM   1411  C   GLY A 182      33.223  69.963   4.364  1.00 55.94           C
ATOM   1412  O   GLY A 182      32.069  69.577   4.537  1.00 55.94           O
ATOM   1413  N   ASP A 183      33.583  71.264   4.415  1.00 83.39           N
ATOM   1414  CA  ASP A 183      32.722  72.416   4.517  1.00 83.39           C
ATOM   1415  CB  ASP A 183      33.452  73.607   5.159  1.00 83.39           C
ATOM   1416  CG  ASP A 183      33.765  73.246   6.604  1.00 83.39           C
ATOM   1417  OD1 ASP A 183      32.849  72.732   7.299  1.00 83.39           O
ATOM   1418  OD2 ASP A 183      34.925  73.487   7.034  1.00 83.39           O
ATOM   1419  C   ASP A 183      32.138  72.935   3.231  1.00 83.39           C
ATOM   1420  O   ASP A 183      31.032  73.473   3.243  1.00 83.39           O
ATOM   1421  N   LEU A 184      32.858  72.830   2.093  1.00108.94           N
ATOM   1422  CA  LEU A 184      32.430  73.600   0.951  1.00108.94           C
ATOM   1423  CB  LEU A 184      33.517  74.549   0.417  1.00108.94           C
ATOM   1424  CG  LEU A 184      33.864  75.687   1.394  1.00108.94           C
ATOM   1425  CD1 LEU A 184      32.670  76.635   1.592  1.00108.94           C
ATOM   1426  CD2 LEU A 184      34.416  75.139   2.719  1.00108.94           C
ATOM   1427  C   LEU A 184      31.960  72.785  -0.208  1.00108.94           C
ATOM   1428  O   LEU A 184      32.186  71.580  -0.303  1.00108.94           O
ATOM   1429  N   TYR A 185      31.244  73.478  -1.122  1.00169.87           N
ATOM   1430  CA  TYR A 185      30.756  72.900  -2.339  1.00169.87           C
ATOM   1431  CB  TYR A 185      29.430  73.498  -2.854  1.00169.87           C
ATOM   1432  CG  TYR A 185      29.686  74.761  -3.603  1.00169.87           C
ATOM   1433  CD1 TYR A 185      29.726  75.986  -2.976  1.00169.87           C
ATOM   1434  CD2 TYR A 185      29.886  74.701  -4.963  1.00169.87           C
ATOM   1435  CE1 TYR A 185      29.962  77.131  -3.705  1.00169.87           C
ATOM   1436  CE2 TYR A 185      30.121  75.837  -5.695  1.00169.87           C
ATOM   1437  CZ  TYR A 185      30.159  77.054  -5.064  1.00169.87           C
ATOM   1438  OH  TYR A 185      30.400  78.217  -5.823  1.00169.87           O
ATOM   1439  C   TYR A 185      31.819  73.148  -3.371  1.00169.87           C
ATOM   1440  O   TYR A 185      32.630  74.062  -3.223  1.00169.87           O
ATOM   1441  N   HIS A 186      31.898  72.279  -4.404  1.00 78.23           N
ATOM   1442  CA  HIS A 186      32.884  72.439  -5.436  1.00 78.23           C
ATOM   1443  ND1 HIS A 186      35.747  72.561  -3.670  1.00 78.23           N
ATOM   1444  CG  HIS A 186      34.758  71.641  -3.934  1.00 78.23           C
ATOM   1445  CB  HIS A 186      34.080  71.487  -5.263  1.00 78.23           C
ATOM   1446  NE2 HIS A 186      35.405  71.440  -1.781  1.00 78.23           N
ATOM   1447  CD2 HIS A 186      34.561  70.964  -2.769  1.00 78.23           C
ATOM   1448  CE1 HIS A 186      36.098  72.398  -2.369  1.00 78.23           C
ATOM   1449  C   HIS A 186      32.238  72.081  -6.741  1.00 78.23           C
ATOM   1450  O   HIS A 186      31.084  71.663  -6.792  1.00 78.23           O
ATOM   1451  N   THR A 187      32.960  72.304  -7.853  1.00134.74           N
ATOM   1452  CA  THR A 187      32.492  71.898  -9.142  1.00134.74           C
ATOM   1453  CB  THR A 187      32.051  73.075  -9.959  1.00134.74           C
ATOM   1454  OG1 THR A 187      31.611  72.678 -11.245  1.00134.74           O
ATOM   1455  CG2 THR A 187      33.206  74.075 -10.036  1.00134.74           C
ATOM   1456  C   THR A 187      33.652  71.203  -9.792  1.00134.74           C
ATOM   1457  O   THR A 187      34.721  71.784  -9.961  1.00134.74           O
ATOM   1458  N   PHE A 188      33.466  69.926 -10.175  1.00 74.27           N
ATOM   1459  CA  PHE A 188      34.529  69.139 -10.737  1.00 74.27           C
ATOM   1460  CB  PHE A 188      34.353  67.658 -10.353  1.00 74.27           C
ATOM   1461  CG  PHE A 188      35.439  66.810 -10.913  1.00 74.27           C
ATOM   1462  CD1 PHE A 188      36.718  66.882 -10.410  1.00 74.27           C
ATOM   1463  CD2 PHE A 188      35.161  65.907 -11.912  1.00 74.27           C
ATOM   1464  CE1 PHE A 188      37.712  66.083 -10.922  1.00 74.27           C
ATOM   1465  CE2 PHE A 188      36.152  65.105 -12.423  1.00 74.27           C
ATOM   1466  CZ  PHE A 188      37.429  65.194 -11.930  1.00 74.27           C
ATOM   1467  C   PHE A 188      34.483  69.283 -12.230  1.00 74.27           C
ATOM   1468  O   PHE A 188      33.433  69.123 -12.853  1.00 74.27           O
ATOM   1469  N   HIS A 189      35.643  69.613 -12.842  1.00 83.45           N
ATOM   1470  CA  HIS A 189      35.706  69.825 -14.262  1.00 83.45           C
ATOM   1471  ND1 HIS A 189      35.140  70.952 -17.055  1.00 83.45           N
ATOM   1472  CG  HIS A 189      35.888  71.556 -16.072  1.00 83.45           C
ATOM   1473  CB  HIS A 189      35.695  71.320 -14.614  1.00 83.45           C
ATOM   1474  NE2 HIS A 189      36.637  72.233 -18.084  1.00 83.45           N
ATOM   1475  CD2 HIS A 189      36.795  72.337 -16.714  1.00 83.45           C
ATOM   1476  CE1 HIS A 189      35.632  71.389 -18.239  1.00 83.45           C
ATOM   1477  C   HIS A 189      36.949  69.206 -14.843  1.00 83.45           C
ATOM   1478  O   HIS A 189      38.023  69.255 -14.242  1.00 83.45           O
ATOM   1479  N   LEU A 190      36.811  68.596 -16.048  1.00107.87           N
ATOM   1480  CA  LEU A 190      37.906  67.972 -16.747  1.00107.87           C
ATOM   1481  CB  LEU A 190      37.741  66.457 -16.949  1.00107.87           C
ATOM   1482  CG  LEU A 190      37.401  65.687 -15.670  1.00107.87           C
ATOM   1483  CD1 LEU A 190      38.485  65.867 -14.597  1.00107.87           C
ATOM   1484  CD2 LEU A 190      35.980  66.031 -15.204  1.00107.87           C
ATOM   1485  C   LEU A 190      37.941  68.500 -18.150  1.00107.87           C
ATOM   1486  O   LEU A 190      36.942  68.471 -18.865  1.00107.87           O
ATOM   1487  N   HIS A 191      39.109  68.980 -18.604  1.00 83.13           N
ATOM   1488  CA  HIS A 191      39.207  69.421 -19.966  1.00 83.13           C
ATOM   1489  ND1 HIS A 191      41.716  72.368 -19.864  1.00 83.13           N
ATOM   1490  CG  HIS A 191      40.674  71.508 -19.596  1.00 83.13           C
ATOM   1491  CB  HIS A 191      40.492  70.200 -20.303  1.00 83.13           C
ATOM   1492  NE2 HIS A 191      40.506  73.314 -18.258  1.00 83.13           N
ATOM   1493  CD2 HIS A 191      39.944  72.100 -18.612  1.00 83.13           C
ATOM   1494  CE1 HIS A 191      41.567  73.432 -19.037  1.00 83.13           C
ATOM   1495  C   HIS A 191      39.291  68.194 -20.826  1.00 83.13           C
ATOM   1496  O   HIS A 191      39.794  67.167 -20.379  1.00 83.13           O
ATOM   1497  N   SER A 192      38.779  68.297 -22.077  1.00128.96           N
ATOM   1498  CA  SER A 192      38.900  67.340 -23.137  1.00128.96           C
ATOM   1499  CB  SER A 192      40.366  66.935 -23.381  1.00128.96           C
ATOM   1500  OG  SER A 192      40.476  66.041 -24.480  1.00128.96           O
ATOM   1501  C   SER A 192      38.098  66.085 -22.945  1.00128.96           C
ATOM   1502  O   SER A 192      38.133  65.215 -23.808  1.00128.96           O
ATOM   1503  N   HIS A 193      37.292  65.953 -21.882  1.00 74.80           N
ATOM   1504  CA  HIS A 193      36.594  64.705 -21.698  1.00 74.80           C
ATOM   1505  ND1 HIS A 193      39.807  64.316 -21.040  1.00 74.80           N
ATOM   1506  CG  HIS A 193      38.741  63.465 -21.235  1.00 74.80           C
ATOM   1507  CB  HIS A 193      37.347  63.752 -20.755  1.00 74.80           C
ATOM   1508  NE2 HIS A 193      40.588  62.571 -22.173  1.00 74.80           N
ATOM   1509  CD2 HIS A 193      39.237  62.403 -21.927  1.00 74.80           C
ATOM   1510  CE1 HIS A 193      40.885  63.734 -21.621  1.00 74.80           C
ATOM   1511  C   HIS A 193      35.232  64.955 -21.109  1.00 74.80           C
ATOM   1512  O   HIS A 193      35.007  65.953 -20.420  1.00 74.80           O
ATOM   1513  N   HIS A 194      34.276  64.031 -21.377  1.00101.86           N
ATOM   1514  CA  HIS A 194      32.940  64.221 -20.855  1.00101.86           C
ATOM   1515  ND1 HIS A 194      32.893  64.403 -24.191  1.00101.86           N
ATOM   1516  CG  HIS A 194      31.973  64.196 -23.188  1.00101.86           C
ATOM   1517  CB  HIS A 194      32.004  64.905 -21.865  1.00101.86           C
ATOM   1518  NE2 HIS A 194      31.471  62.868 -24.942  1.00101.86           N
ATOM   1519  CD2 HIS A 194      31.111  63.255 -23.663  1.00101.86           C
ATOM   1520  CE1 HIS A 194      32.547  63.584 -25.216  1.00101.86           C
ATOM   1521  C   HIS A 194      32.319  62.898 -20.493  1.00101.86           C
ATOM   1522  O   HIS A 194      32.796  61.839 -20.888  1.00101.86           O
ATOM   1523  N   TRP A 195      31.215  62.926 -19.713  1.00 79.27           N
ATOM   1524  CA  TRP A 195      30.585  61.707 -19.266  1.00 79.27           C
ATOM   1525  CB  TRP A 195      31.179  61.174 -17.949  1.00 79.27           C
ATOM   1526  CG  TRP A 195      31.013  62.094 -16.760  1.00 79.27           C
ATOM   1527  CD2 TRP A 195      31.873  63.205 -16.455  1.00 79.27           C
ATOM   1528  CD1 TRP A 195      30.064  62.063 -15.780  1.00 79.27           C
ATOM   1529  NE1 TRP A 195      30.282  63.078 -14.881  1.00 79.27           N
ATOM   1530  CE2 TRP A 195      31.390  63.790 -15.284  1.00 79.27           C
ATOM   1531  CE3 TRP A 195      32.975  63.695 -17.096  1.00 79.27           C
ATOM   1532  CZ2 TRP A 195      32.003  64.879 -14.734  1.00 79.27           C
ATOM   1533  CZ3 TRP A 195      33.590  64.796 -16.538  1.00 79.27           C
ATOM   1534  CH2 TRP A 195      33.112  65.375 -15.381  1.00 79.27           C
ATOM   1535  C   TRP A 195      29.113  61.934 -19.039  1.00 79.27           C
ATOM   1536  O   TRP A 195      28.642  63.070 -18.998  1.00 79.27           O
ATOM   1537  N   ALA A 196      28.340  60.827 -18.920  1.00 42.98           N
ATOM   1538  CA  ALA A 196      26.922  60.906 -18.681  1.00 42.98           C
ATOM   1539  CB  ALA A 196      26.152  59.649 -19.119  1.00 42.98           C
ATOM   1540  C   ALA A 196      26.682  61.088 -17.215  1.00 42.98           C
ATOM   1541  O   ALA A 196      27.413  60.550 -16.385  1.00 42.98           O
ATOM   1542  N   ASP A 197      25.624  61.841 -16.849  1.00 71.80           N
ATOM   1543  CA  ASP A 197      25.387  62.029 -15.449  1.00 71.80           C
ATOM   1544  CB  ASP A 197      24.808  63.407 -15.092  1.00 71.80           C
ATOM   1545  CG  ASP A 197      24.931  63.566 -13.583  1.00 71.80           C
ATOM   1546  OD1 ASP A 197      24.279  62.786 -12.840  1.00 71.80           O
ATOM   1547  OD2 ASP A 197      25.703  64.460 -13.151  1.00 71.80           O
ATOM   1548  C   ASP A 197      24.411  60.985 -15.008  1.00 71.80           C
ATOM   1549  O   ASP A 197      23.241  61.270 -14.757  1.00 71.80           O
ATOM   1550  N   ASN A 198      24.890  59.731 -14.901  1.00 76.34           N
ATOM   1551  CA  ASN A 198      24.073  58.642 -14.456  1.00 76.34           C
ATOM   1552  CB  ASN A 198      23.466  57.803 -15.597  1.00 76.34           C
ATOM   1553  CG  ASN A 198      24.569  57.229 -16.466  1.00 76.34           C
ATOM   1554  OD1 ASN A 198      25.755  57.359 -16.167  1.00 76.34           O
ATOM   1555  ND2 ASN A 198      24.161  56.586 -17.592  1.00 76.34           N
ATOM   1556  C   ASN A 198      24.913  57.786 -13.551  1.00 76.34           C
ATOM   1557  O   ASN A 198      25.971  58.212 -13.093  1.00 76.34           O
ATOM   1558  N   ARG A 199      24.451  56.563 -13.226  1.00152.48           N
ATOM   1559  CA  ARG A 199      25.155  55.765 -12.257  1.00152.48           C
ATOM   1560  CB  ARG A 199      24.434  54.435 -11.959  1.00152.48           C
ATOM   1561  CG  ARG A 199      24.920  53.725 -10.691  1.00152.48           C
ATOM   1562  CD  ARG A 199      25.980  52.644 -10.919  1.00152.48           C
ATOM   1563  NE  ARG A 199      25.356  51.544 -11.707  1.00152.48           N
ATOM   1564  CZ  ARG A 199      26.116  50.476 -12.089  1.00152.48           C
ATOM   1565  NH1 ARG A 199      27.425  50.403 -11.709  1.00152.48           N
ATOM   1566  NH2 ARG A 199      25.572  49.486 -12.855  1.00152.48           N
ATOM   1567  C   ARG A 199      26.556  55.427 -12.700  1.00152.48           C
ATOM   1568  O   ARG A 199      27.510  55.633 -11.951  1.00152.48           O
ATOM   1569  N   THR A 200      26.694  54.876 -13.922  1.00154.23           N
ATOM   1570  CA  THR A 200      27.914  54.380 -14.516  1.00154.23           C
ATOM   1571  CB  THR A 200      27.645  53.550 -15.730  1.00154.23           C
ATOM   1572  OG1 THR A 200      26.680  52.553 -15.452  1.00154.23           O
ATOM   1573  CG2 THR A 200      28.963  52.880 -16.146  1.00154.23           C
ATOM   1574  C   THR A 200      28.786  55.474 -15.046  1.00154.23           C
ATOM   1575  O   THR A 200      30.004  55.324 -15.134  1.00154.23           O
ATOM   1576  N   GLY A 201      28.167  56.573 -15.507  1.00 36.79           N
ATOM   1577  CA  GLY A 201      28.916  57.614 -16.151  1.00 36.79           C
ATOM   1578  C   GLY A 201      28.901  57.354 -17.632  1.00 36.79           C
ATOM   1579  O   GLY A 201      29.450  58.144 -18.399  1.00 36.79           O
ATOM   1580  N   TYR A 202      28.273  56.239 -18.074  1.00 71.81           N
ATOM   1581  CA  TYR A 202      28.186  55.920 -19.479  1.00 71.81           C
ATOM   1582  CB  TYR A 202      28.801  54.583 -19.924  1.00 71.81           C
ATOM   1583  CG  TYR A 202      30.263  54.710 -20.119  1.00 71.81           C
ATOM   1584  CD1 TYR A 202      30.749  55.241 -21.292  1.00 71.81           C
ATOM   1585  CD2 TYR A 202      31.139  54.302 -19.148  1.00 71.81           C
ATOM   1586  CE1 TYR A 202      32.100  55.367 -21.506  1.00 71.81           C
ATOM   1587  CE2 TYR A 202      32.486  54.426 -19.364  1.00 71.81           C
ATOM   1588  CZ  TYR A 202      32.974  54.953 -20.534  1.00 71.81           C
ATOM   1589  OH  TYR A 202      34.366  55.070 -20.730  1.00 71.81           O
ATOM   1590  C   TYR A 202      26.757  55.753 -19.878  1.00 71.81           C
ATOM   1591  O   TYR A 202      25.929  55.288 -19.099  1.00 71.81           O
ATOM   1592  N   LEU A 203      26.440  56.129 -21.134  1.00 46.42           N
ATOM   1593  CA  LEU A 203      25.104  55.978 -21.634  1.00 46.42           C
ATOM   1594  CB  LEU A 203      24.789  56.855 -22.858  1.00 46.42           C
ATOM   1595  CG  LEU A 203      24.774  58.362 -22.542  1.00 46.42           C
ATOM   1596  CD1 LEU A 203      24.451  59.192 -23.795  1.00 46.42           C
ATOM   1597  CD2 LEU A 203      23.839  58.674 -21.362  1.00 46.42           C
ATOM   1598  C   LEU A 203      24.883  54.546 -22.018  1.00 46.42           C
ATOM   1599  O   LEU A 203      25.761  53.884 -22.573  1.00 46.42           O
ATOM   1600  N   GLU A 204      23.678  54.037 -21.700  1.00 77.16           N
ATOM   1601  CA  GLU A 204      23.296  52.685 -21.989  1.00 77.16           C
ATOM   1602  CB  GLU A 204      21.944  52.316 -21.356  1.00 77.16           C
ATOM   1603  CG  GLU A 204      20.793  53.218 -21.806  1.00 77.16           C
ATOM   1604  CD  GLU A 204      19.527  52.741 -21.110  1.00 77.16           C
ATOM   1605  OE1 GLU A 204      19.469  51.536 -20.747  1.00 77.16           O
ATOM   1606  OE2 GLU A 204      18.599  53.576 -20.932  1.00 77.16           O
ATOM   1607  C   GLU A 204      23.176  52.517 -23.471  1.00 77.16           C
ATOM   1608  O   GLU A 204      23.626  51.514 -24.026  1.00 77.16           O
ATOM   1609  N   GLY A 205      22.570  53.512 -24.150  1.00 29.22           N
ATOM   1610  CA  GLY A 205      22.371  53.450 -25.570  1.00 29.22           C
ATOM   1611  C   GLY A 205      21.698  54.727 -25.978  1.00 29.22           C
ATOM   1612  O   GLY A 205      21.721  55.715 -25.248  1.00 29.22           O
ATOM   1613  N   PRO A 206      21.124  54.733 -27.151  1.00 68.00           N
ATOM   1614  CA  PRO A 206      20.453  55.882 -27.706  1.00 68.00           C
ATOM   1615  CD  PRO A 206      20.839  53.512 -27.886  1.00 68.00           C
ATOM   1616  CB  PRO A 206      20.003  55.439 -29.097  1.00 68.00           C
ATOM   1617  CG  PRO A 206      19.793  53.922 -28.936  1.00 68.00           C
ATOM   1618  C   PRO A 206      19.274  56.328 -26.884  1.00 68.00           C
ATOM   1619  O   PRO A 206      18.894  57.493 -26.982  1.00 68.00           O
ATOM   1620  N   THR A 207      18.654  55.411 -26.119  1.00126.71           N
ATOM   1621  CA  THR A 207      17.467  55.666 -25.345  1.00126.71           C
ATOM   1622  CB  THR A 207      16.852  54.403 -24.821  1.00126.71           C
ATOM   1623  OG1 THR A 207      17.739  53.768 -23.912  1.00126.71           O
ATOM   1624  CG2 THR A 207      16.565  53.472 -26.011  1.00126.71           C
ATOM   1625  C   THR A 207      17.730  56.557 -24.160  1.00126.71           C
ATOM   1626  O   THR A 207      16.845  57.302 -23.744  1.00126.71           O
ATOM   1627  N   ASP A 208      18.938  56.482 -23.566  1.00 73.07           N
ATOM   1628  CA  ASP A 208      19.279  57.161 -22.335  1.00 73.07           C
ATOM   1629  CB  ASP A 208      20.644  56.692 -21.792  1.00 73.07           C
ATOM   1630  CG  ASP A 208      20.844  57.179 -20.363  1.00 73.07           C
ATOM   1631  OD1 ASP A 208      20.027  58.013 -19.889  1.00 73.07           O
ATOM   1632  OD2 ASP A 208      21.827  56.717 -19.725  1.00 73.07           O
ATOM   1633  C   ASP A 208      19.332  58.663 -22.500  1.00 73.07           C
ATOM   1634  O   ASP A 208      20.192  59.204 -23.192  1.00 73.07           O
ATOM   1635  N   PRO A 209      18.402  59.341 -21.861  1.00 96.65           N
ATOM   1636  CA  PRO A 209      18.247  60.783 -21.875  1.00 96.65           C
ATOM   1637  CD  PRO A 209      17.245  58.672 -21.291  1.00 96.65           C
ATOM   1638  CB  PRO A 209      16.803  61.037 -21.443  1.00 96.65           C
ATOM   1639  CG  PRO A 209      16.436  59.792 -20.620  1.00 96.65           C
ATOM   1640  C   PRO A 209      19.189  61.555 -20.989  1.00 96.65           C
ATOM   1641  O   PRO A 209      19.095  62.783 -20.987  1.00 96.65           O
ATOM   1642  N   SER A 210      20.063  60.893 -20.207  1.00 49.45           N
ATOM   1643  CA  SER A 210      20.868  61.581 -19.228  1.00 49.45           C
ATOM   1644  CB  SER A 210      21.806  60.639 -18.453  1.00 49.45           C
ATOM   1645  OG  SER A 210      21.047  59.653 -17.769  1.00 49.45           O
ATOM   1646  C   SER A 210      21.714  62.640 -19.867  1.00 49.45           C
ATOM   1647  O   SER A 210      22.163  62.514 -21.004  1.00 49.45           O
ATOM   1648  N   ALA A 211      21.950  63.742 -19.124  1.00 34.34           N
ATOM   1649  CA  ALA A 211      22.742  64.811 -19.653  1.00 34.34           C
ATOM   1650  CB  ALA A 211      22.692  66.095 -18.807  1.00 34.34           C
ATOM   1651  C   ALA A 211      24.168  64.370 -19.718  1.00 34.34           C
ATOM   1652  O   ALA A 211      24.661  63.668 -18.836  1.00 34.34           O
ATOM   1653  N   SER A 212      24.862  64.777 -20.800  1.00 85.17           N
ATOM   1654  CA  SER A 212      26.268  64.524 -20.929  1.00 85.17           C
ATOM   1655  CB  SER A 212      26.728  64.289 -22.379  1.00 85.17           C
ATOM   1656  OG  SER A 212      28.127  64.049 -22.415  1.00 85.17           O
ATOM   1657  C   SER A 212      26.907  65.791 -20.455  1.00 85.17           C
ATOM   1658  O   SER A 212      26.566  66.871 -20.938  1.00 85.17           O
ATOM   1659  N   ILE A 213      27.846  65.680 -19.491  1.00 86.27           N
ATOM   1660  CA  ILE A 213      28.402  66.845 -18.858  1.00 86.27           C
ATOM   1661  CB  ILE A 213      27.862  67.056 -17.474  1.00 86.27           C
ATOM   1662  CG1 ILE A 213      28.247  65.864 -16.580  1.00 86.27           C
ATOM   1663  CG2 ILE A 213      26.345  67.295 -17.574  1.00 86.27           C
ATOM   1664  CD1 ILE A 213      27.986  66.094 -15.092  1.00 86.27           C
ATOM   1665  C   ILE A 213      29.889  66.723 -18.712  1.00 86.27           C
ATOM   1666  O   ILE A 213      30.481  65.657 -18.856  1.00 86.27           O
ATOM   1667  N   ASP A 214      30.531  67.896 -18.663  1.00239.20           N
ATOM   1668  CA  ASP A 214      31.916  68.158 -18.422  1.00239.20           C
ATOM   1669  CB  ASP A 214      32.249  69.337 -19.351  1.00239.20           C
ATOM   1670  CG  ASP A 214      33.724  69.448 -19.575  1.00239.20           C
ATOM   1671  OD1 ASP A 214      34.457  68.869 -18.742  1.00239.20           O
ATOM   1672  OD2 ASP A 214      34.144  70.105 -20.565  1.00239.20           O
ATOM   1673  C   ASP A 214      32.207  68.564 -16.995  1.00239.20           C
ATOM   1674  O   ASP A 214      33.336  68.459 -16.515  1.00239.20           O
ATOM   1675  N   ASN A 215      31.220  69.182 -16.312  1.00159.19           N
ATOM   1676  CA  ASN A 215      31.458  69.634 -14.968  1.00159.19           C
ATOM   1677  CB  ASN A 215      31.999  71.063 -14.772  1.00159.19           C
ATOM   1678  CG  ASN A 215      31.028  72.084 -15.300  1.00159.19           C
ATOM   1679  OD1 ASN A 215      31.216  72.584 -16.405  1.00159.19           O
ATOM   1680  ND2 ASN A 215      29.979  72.412 -14.498  1.00159.19           N
ATOM   1681  C   ASN A 215      30.230  69.417 -14.143  1.00159.19           C
ATOM   1682  O   ASN A 215      29.126  69.300 -14.675  1.00159.19           O
ATOM   1683  N   LYS A 216      30.403  69.299 -12.804  1.00152.62           N
ATOM   1684  CA  LYS A 216      29.261  69.032 -11.977  1.00152.62           C
ATOM   1685  CB  LYS A 216      28.871  67.544 -11.908  1.00152.62           C
ATOM   1686  CG  LYS A 216      29.848  66.663 -11.133  1.00152.62           C
ATOM   1687  CD  LYS A 216      29.347  65.226 -10.957  1.00152.62           C
ATOM   1688  CE  LYS A 216      28.078  65.102 -10.110  1.00152.62           C
ATOM   1689  NZ  LYS A 216      26.888  65.440 -10.920  1.00152.62           N
ATOM   1690  C   LYS A 216      29.512  69.524 -10.585  1.00152.62           C
ATOM   1691  O   LYS A 216      30.624  69.435 -10.065  1.00152.62           O
ATOM   1692  N   ASP A 217      28.458  70.080  -9.951  1.00 48.59           N
ATOM   1693  CA  ASP A 217      28.550  70.590  -8.611  1.00 48.59           C
ATOM   1694  CB  ASP A 217      27.385  71.523  -8.247  1.00 48.59           C
ATOM   1695  CG  ASP A 217      27.474  72.750  -9.138  1.00 48.59           C
ATOM   1696  OD1 ASP A 217      28.505  73.470  -9.067  1.00 48.59           O
ATOM   1697  OD2 ASP A 217      26.510  72.970  -9.920  1.00 48.59           O
ATOM   1698  C   ASP A 217      28.496  69.430  -7.664  1.00 48.59           C
ATOM   1699  O   ASP A 217      27.812  68.440  -7.922  1.00 48.59           O
ATOM   1700  N   LEU A 218      29.236  69.520  -6.538  1.00 95.28           N
ATOM   1701  CA  LEU A 218      29.241  68.467  -5.557  1.00 95.28           C
ATOM   1702  CB  LEU A 218      30.385  67.447  -5.721  1.00 95.28           C
ATOM   1703  CG  LEU A 218      30.290  66.557  -6.977  1.00 95.28           C
ATOM   1704  CD1 LEU A 218      29.001  65.719  -6.967  1.00 95.28           C
ATOM   1705  CD2 LEU A 218      30.497  67.357  -8.273  1.00 95.28           C
ATOM   1706  C   LEU A 218      29.406  69.078  -4.198  1.00 95.28           C
ATOM   1707  O   LEU A 218      29.999  70.146  -4.052  1.00 95.28           O
ATOM   1708  N   GLY A 219      28.881  68.404  -3.153  1.00 32.47           N
ATOM   1709  CA  GLY A 219      29.013  68.906  -1.810  1.00 32.47           C
ATOM   1710  C   GLY A 219      29.492  67.771  -0.950  1.00 32.47           C
ATOM   1711  O   GLY A 219      29.600  66.635  -1.402  1.00 32.47           O
ATOM   1712  N   PRO A 220      29.758  68.052   0.298  1.00169.18           N
ATOM   1713  CA  PRO A 220      30.317  67.083   1.209  1.00169.18           C
ATOM   1714  CD  PRO A 220      29.072  69.126   0.995  1.00169.18           C
ATOM   1715  CB  PRO A 220      30.284  67.751   2.581  1.00169.18           C
ATOM   1716  CG  PRO A 220      29.085  68.710   2.475  1.00169.18           C
ATOM   1717  C   PRO A 220      29.607  65.758   1.226  1.00169.18           C
ATOM   1718  O   PRO A 220      28.387  65.714   1.400  1.00169.18           O
ATOM   1719  N   GLY A 221      30.389  64.667   1.066  1.00 36.15           N
ATOM   1720  CA  GLY A 221      29.934  63.310   1.142  1.00 36.15           C
ATOM   1721  C   GLY A 221      29.338  62.861  -0.157  1.00 36.15           C
ATOM   1722  O   GLY A 221      28.856  61.733  -0.251  1.00 36.15           O
ATOM   1723  N   SER A 222      29.334  63.723  -1.193  1.00 74.25           N
ATOM   1724  CA  SER A 222      28.803  63.296  -2.458  1.00 74.25           C
ATOM   1725  CB  SER A 222      28.494  64.455  -3.425  1.00 74.25           C
ATOM   1726  OG  SER A 222      29.695  65.121  -3.786  1.00 74.25           O
ATOM   1727  C   SER A 222      29.825  62.419  -3.110  1.00 74.25           C
ATOM   1728  O   SER A 222      31.029  62.609  -2.936  1.00 74.25           O
ATOM   1729  N   SER A 223      29.367  61.412  -3.874  1.00 90.19           N
ATOM   1730  CA  SER A 223      30.291  60.552  -4.549  1.00 90.19           C
ATOM   1731  CB  SER A 223      30.508  59.238  -3.775  1.00 90.19           C
ATOM   1732  OG  SER A 223      31.430  58.395  -4.445  1.00 90.19           O
ATOM   1733  C   SER A 223      29.706  60.214  -5.885  1.00 90.19           C
ATOM   1734  O   SER A 223      28.496  60.025  -6.020  1.00 90.19           O
ATOM   1735  N   PHE A 224      30.553  60.170  -6.931  1.00 60.96           N
ATOM   1736  CA  PHE A 224      30.084  59.752  -8.221  1.00 60.96           C
ATOM   1737  CB  PHE A 224      29.417  60.870  -9.048  1.00 60.96           C
ATOM   1738  CG  PHE A 224      30.420  61.918  -9.389  1.00 60.96           C
ATOM   1739  CD1 PHE A 224      31.178  61.812 -10.532  1.00 60.96           C
ATOM   1740  CD2 PHE A 224      30.598  63.010  -8.571  1.00 60.96           C
ATOM   1741  CE1 PHE A 224      32.102  62.777 -10.854  1.00 60.96           C
ATOM   1742  CE2 PHE A 224      31.521  63.979  -8.887  1.00 60.96           C
ATOM   1743  CZ  PHE A 224      32.274  63.864 -10.031  1.00 60.96           C
ATOM   1744  C   PHE A 224      31.265  59.234  -8.972  1.00 60.96           C
ATOM   1745  O   PHE A 224      32.407  59.458  -8.574  1.00 60.96           O
ATOM   1746  N   GLY A 225      31.022  58.500 -10.076  1.00 31.17           N
ATOM   1747  CA  GLY A 225      32.136  57.985 -10.820  1.00 31.17           C
ATOM   1748  C   GLY A 225      31.777  57.846 -12.265  1.00 31.17           C
ATOM   1749  O   GLY A 225      30.606  57.829 -12.650  1.00 31.17           O
ATOM   1750  N   PHE A 226      32.816  57.747 -13.117  1.00 59.75           N
ATOM   1751  CA  PHE A 226      32.565  57.609 -14.518  1.00 59.75           C
ATOM   1752  CB  PHE A 226      32.136  58.930 -15.186  1.00 59.75           C
ATOM   1753  CG  PHE A 226      33.205  59.948 -14.970  1.00 59.75           C
ATOM   1754  CD1 PHE A 226      34.253  60.071 -15.853  1.00 59.75           C
ATOM   1755  CD2 PHE A 226      33.157  60.785 -13.878  1.00 59.75           C
ATOM   1756  CE1 PHE A 226      35.235  61.013 -15.647  1.00 59.75           C
ATOM   1757  CE2 PHE A 226      34.136  61.728 -13.668  1.00 59.75           C
ATOM   1758  CZ  PHE A 226      35.178  61.844 -14.555  1.00 59.75           C
ATOM   1759  C   PHE A 226      33.798  57.107 -15.192  1.00 59.75           C
ATOM   1760  O   PHE A 226      34.883  57.075 -14.611  1.00 59.75           O
ATOM   1761  N   GLN A 227      33.636  56.658 -16.453  1.00 54.24           N
ATOM   1762  CA  GLN A 227      34.763  56.207 -17.204  1.00 54.24           C
ATOM   1763  CB  GLN A 227      34.737  54.704 -17.516  1.00 54.24           C
ATOM   1764  CG  GLN A 227      34.676  53.828 -16.265  1.00 54.24           C
ATOM   1765  CD  GLN A 227      34.374  52.404 -16.706  1.00 54.24           C
ATOM   1766  OE1 GLN A 227      34.233  52.124 -17.895  1.00 54.24           O
ATOM   1767  NE2 GLN A 227      34.264  51.478 -15.716  1.00 54.24           N
ATOM   1768  C   GLN A 227      34.786  56.974 -18.489  1.00 54.24           C
ATOM   1769  O   GLN A 227      33.752  57.391 -19.011  1.00 54.24           O
ATOM   1770  N   VAL A 228      36.002  57.215 -19.011  1.00 44.67           N
ATOM   1771  CA  VAL A 228      36.161  57.941 -20.231  1.00 44.67           C
ATOM   1772  CB  VAL A 228      36.589  59.365 -20.011  1.00 44.67           C
ATOM   1773  CG1 VAL A 228      36.747  60.064 -21.372  1.00 44.67           C
ATOM   1774  CG2 VAL A 228      35.565  60.037 -19.081  1.00 44.67           C
ATOM   1775  C   VAL A 228      37.247  57.245 -20.984  1.00 44.67           C
ATOM   1776  O   VAL A 228      38.009  56.471 -20.403  1.00 44.67           O
ATOM   1777  N   GLN A 229      37.311  57.463 -22.314  1.00 93.32           N
ATOM   1778  CA  GLN A 229      38.384  56.908 -23.079  1.00 93.32           C
ATOM   1779  CB  GLN A 229      37.970  56.503 -24.504  1.00 93.32           C
ATOM   1780  CG  GLN A 229      36.824  55.488 -24.533  1.00 93.32           C
ATOM   1781  CD  GLN A 229      37.288  54.207 -23.856  1.00 93.32           C
ATOM   1782  OE1 GLN A 229      37.912  53.350 -24.480  1.00 93.32           O
ATOM   1783  NE2 GLN A 229      36.974  54.070 -22.539  1.00 93.32           N
ATOM   1784  C   GLN A 229      39.359  58.034 -23.190  1.00 93.32           C
ATOM   1785  O   GLN A 229      39.015  59.113 -23.666  1.00 93.32           O
ATOM   1786  N   ALA A 230      40.609  57.822 -22.745  1.00 46.01           N
ATOM   1787  CA  ALA A 230      41.535  58.916 -22.719  1.00 46.01           C
ATOM   1788  CB  ALA A 230      42.877  58.562 -22.054  1.00 46.01           C
ATOM   1789  C   ALA A 230      41.832  59.393 -24.111  1.00 46.01           C
ATOM   1790  O   ALA A 230      42.172  58.612 -24.998  1.00 46.01           O
ATOM   1791  N   GLY A 231      41.706  60.721 -24.324  1.00 48.96           N
ATOM   1792  CA  GLY A 231      42.068  61.363 -25.560  1.00 48.96           C
ATOM   1793  C   GLY A 231      41.102  61.042 -26.662  1.00 48.96           C
ATOM   1794  O   GLY A 231      41.397  61.280 -27.832  1.00 48.96           O
ATOM   1795  N   GLU A 232      39.900  60.559 -26.322  1.00224.69           N
ATOM   1796  CA  GLU A 232      39.002  60.055 -27.321  1.00224.69           C
ATOM   1797  CB  GLU A 232      37.703  59.527 -26.688  1.00224.69           C
ATOM   1798  CG  GLU A 232      36.796  58.763 -27.652  1.00224.69           C
ATOM   1799  CD  GLU A 232      35.575  58.308 -26.863  1.00224.69           C
ATOM   1800  OE1 GLU A 232      35.191  59.026 -25.901  1.00224.69           O
ATOM   1801  OE2 GLU A 232      35.012  57.237 -27.211  1.00224.69           O
ATOM   1802  C   GLU A 232      38.623  61.052 -28.385  1.00224.69           C
ATOM   1803  O   GLU A 232      38.610  60.786 -29.551  1.00224.69           O
ATOM   1804  N   GLY A 233      38.148  62.241 -28.197  1.00223.10           N
ATOM   1805  CA  GLY A 233      37.998  62.909 -29.479  1.00223.10           C
ATOM   1806  C   GLY A 233      39.231  63.693 -29.806  1.00223.10           C
ATOM   1807  O   GLY A 233      39.423  64.175 -30.922  1.00223.10           O
ATOM   1808  N   GLY A 234      39.898  64.054 -28.701  1.00117.55           N
ATOM   1809  CA  GLY A 234      40.962  65.008 -28.539  1.00117.55           C
ATOM   1810  C   GLY A 234      42.397  64.674 -28.846  1.00117.55           C
ATOM   1811  O   GLY A 234      43.154  65.571 -29.212  1.00117.55           O
ATOM   1812  N   GLY A 235      42.865  63.438 -28.592  1.00 36.21           N
ATOM   1813  CA  GLY A 235      44.268  63.174 -28.796  1.00 36.21           C
ATOM   1814  C   GLY A 235      45.016  63.393 -27.501  1.00 36.21           C
ATOM   1815  O   GLY A 235      44.438  63.757 -26.479  1.00 36.21           O
ATOM   1816  N   ALA A 236      46.352  63.182 -27.529  1.00 41.23           N
ATOM   1817  CA  ALA A 236      47.191  63.266 -26.363  1.00 41.23           C
ATOM   1818  CB  ALA A 236      48.597  62.680 -26.577  1.00 41.23           C
ATOM   1819  C   ALA A 236      47.362  64.691 -25.945  1.00 41.23           C
ATOM   1820  O   ALA A 236      47.079  65.614 -26.705  1.00 41.23           O
ATOM   1821  N   GLY A 237      47.788  64.894 -24.678  1.00 35.45           N
ATOM   1822  CA  GLY A 237      48.076  66.211 -24.178  1.00 35.45           C
ATOM   1823  C   GLY A 237      48.036  66.182 -22.679  1.00 35.45           C
ATOM   1824  O   GLY A 237      47.655  65.186 -22.065  1.00 35.45           O
ATOM   1825  N   THR A 238      48.449  67.303 -22.049  1.00136.79           N
ATOM   1826  CA  THR A 238      48.364  67.413 -20.621  1.00136.79           C
ATOM   1827  CB  THR A 238      49.498  68.204 -20.015  1.00136.79           C
ATOM   1828  OG1 THR A 238      49.353  68.271 -18.604  1.00136.79           O
ATOM   1829  CG2 THR A 238      49.589  69.607 -20.642  1.00136.79           C
ATOM   1830  C   THR A 238      47.039  68.060 -20.336  1.00136.79           C
ATOM   1831  O   THR A 238      46.896  69.281 -20.336  1.00136.79           O
ATOM   1832  N   TRP A 239      46.014  67.233 -20.057  1.00 80.32           N
ATOM   1833  CA  TRP A 239      44.688  67.764 -19.906  1.00 80.32           C
ATOM   1834  CB  TRP A 239      43.610  66.772 -20.367  1.00 80.32           C
ATOM   1835  CG  TRP A 239      43.756  66.382 -21.819  1.00 80.32           C
ATOM   1836  CD2 TRP A 239      43.388  67.218 -22.926  1.00 80.32           C
ATOM   1837  CD1 TRP A 239      44.268  65.236 -22.353  1.00 80.32           C
ATOM   1838  NE1 TRP A 239      44.233  65.301 -23.726  1.00 80.32           N
ATOM   1839  CE2 TRP A 239      43.695  66.517 -24.092  1.00 80.32           C
ATOM   1840  CE3 TRP A 239      42.846  68.471 -22.969  1.00 80.32           C
ATOM   1841  CZ2 TRP A 239      43.462  67.059 -25.324  1.00 80.32           C
ATOM   1842  CZ3 TRP A 239      42.605  69.011 -24.212  1.00 80.32           C
ATOM   1843  CH2 TRP A 239      42.907  68.319 -25.367  1.00 80.32           C
ATOM   1844  C   TRP A 239      44.420  68.100 -18.469  1.00 80.32           C
ATOM   1845  O   TRP A 239      44.543  67.257 -17.588  1.00 80.32           O
ATOM   1846  N   MET A 240      44.014  69.357 -18.192  1.00 86.72           N
ATOM   1847  CA  MET A 240      43.776  69.787 -16.840  1.00 86.72           C
ATOM   1848  CB  MET A 240      43.750  71.314 -16.653  1.00 86.72           C
ATOM   1849  CG  MET A 240      45.097  72.024 -16.772  1.00 86.72           C
ATOM   1850  SD  MET A 240      44.973  73.825 -16.539  1.00 86.72           S
ATOM   1851  CE  MET A 240      44.440  73.738 -14.803  1.00 86.72           C
ATOM   1852  C   MET A 240      42.447  69.327 -16.333  1.00 86.72           C
ATOM   1853  O   MET A 240      41.482  69.169 -17.079  1.00 86.72           O
ATOM   1854  N   TYR A 241      42.397  69.069 -15.010  1.00 74.43           N
ATOM   1855  CA  TYR A 241      41.161  68.831 -14.325  1.00 74.43           C
ATOM   1856  CB  TYR A 241      40.923  67.371 -13.880  1.00 74.43           C
ATOM   1857  CG  TYR A 241      41.795  66.994 -12.730  1.00 74.43           C
ATOM   1858  CD1 TYR A 241      41.397  67.283 -11.445  1.00 74.43           C
ATOM   1859  CD2 TYR A 241      42.991  66.340 -12.923  1.00 74.43           C
ATOM   1860  CE1 TYR A 241      42.177  66.936 -10.369  1.00 74.43           C
ATOM   1861  CE2 TYR A 241      43.777  65.989 -11.849  1.00 74.43           C
ATOM   1862  CZ  TYR A 241      43.370  66.288 -10.570  1.00 74.43           C
ATOM   1863  OH  TYR A 241      44.167  65.932  -9.462  1.00 74.43           O
ATOM   1864  C   TYR A 241      41.246  69.710 -13.115  1.00 74.43           C
ATOM   1865  O   TYR A 241      42.329  69.897 -12.563  1.00 74.43           O
ATOM   1866  N   HIS A 242      40.122  70.323 -12.690  1.00 86.56           N
ATOM   1867  CA  HIS A 242      40.228  71.192 -11.551  1.00 86.56           C
ATOM   1868  ND1 HIS A 242      39.305  74.328 -12.628  1.00 86.56           N
ATOM   1869  CG  HIS A 242      40.124  73.258 -12.907  1.00 86.56           C
ATOM   1870  CB  HIS A 242      40.921  72.518 -11.884  1.00 86.56           C
ATOM   1871  NE2 HIS A 242      39.071  73.892 -14.789  1.00 86.56           N
ATOM   1872  CD2 HIS A 242      39.975  73.008 -14.234  1.00 86.56           C
ATOM   1873  CE1 HIS A 242      38.698  74.668 -13.791  1.00 86.56           C
ATOM   1874  C   HIS A 242      38.858  71.534 -11.056  1.00 86.56           C
ATOM   1875  O   HIS A 242      37.850  71.135 -11.636  1.00 86.56           O
ATOM   1876  N   CYS A 243      38.802  72.249  -9.914  1.00 58.13           N
ATOM   1877  CA  CYS A 243      37.560  72.755  -9.400  1.00 58.13           C
ATOM   1878  CB  CYS A 243      37.588  73.058  -7.891  1.00 58.13           C
ATOM   1879  SG  CYS A 243      35.999  73.693  -7.275  1.00 58.13           S
ATOM   1880  C   CYS A 243      37.317  74.043 -10.128  1.00 58.13           C
ATOM   1881  O   CYS A 243      38.224  74.861 -10.256  1.00 58.13           O
ATOM   1882  N   HIS A 244      36.095  74.235 -10.662  1.00119.30           N
ATOM   1883  CA  HIS A 244      35.744  75.389 -11.449  1.00119.30           C
ATOM   1884  ND1 HIS A 244      34.554  77.279 -13.800  1.00119.30           N
ATOM   1885  CG  HIS A 244      34.680  75.912 -13.695  1.00119.30           C
ATOM   1886  CB  HIS A 244      34.571  75.126 -12.418  1.00119.30           C
ATOM   1887  NE2 HIS A 244      34.972  76.520 -15.852  1.00119.30           N
ATOM   1888  CD2 HIS A 244      34.933  75.465 -14.958  1.00119.30           C
ATOM   1889  CE1 HIS A 244      34.739  77.589 -15.110  1.00119.30           C
ATOM   1890  C   HIS A 244      35.453  76.601 -10.600  1.00119.30           C
ATOM   1891  O   HIS A 244      35.354  77.708 -11.128  1.00119.30           O
ATOM   1892  N   VAL A 245      35.190  76.433  -9.284  1.00 73.52           N
ATOM   1893  CA  VAL A 245      34.975  77.605  -8.471  1.00 73.52           C
ATOM   1894  CB  VAL A 245      34.767  77.280  -7.019  1.00 73.52           C
ATOM   1895  CG1 VAL A 245      34.595  78.590  -6.231  1.00 73.52           C
ATOM   1896  CG2 VAL A 245      33.569  76.322  -6.902  1.00 73.52           C
ATOM   1897  C   VAL A 245      36.247  78.386  -8.626  1.00 73.52           C
ATOM   1898  O   VAL A 245      37.329  77.876  -8.352  1.00 73.52           O
ATOM   1899  N   GLN A 246      36.147  79.667  -9.032  1.00 62.43           N
ATOM   1900  CA  GLN A 246      37.303  80.401  -9.479  1.00 62.43           C
ATOM   1901  CB  GLN A 246      36.937  81.799 -10.003  1.00 62.43           C
ATOM   1902  CG  GLN A 246      35.957  81.753 -11.180  1.00 62.43           C
ATOM   1903  CD  GLN A 246      36.599  80.976 -12.322  1.00 62.43           C
ATOM   1904  OE1 GLN A 246      35.942  80.182 -12.995  1.00 62.43           O
ATOM   1905  NE2 GLN A 246      37.917  81.214 -12.556  1.00 62.43           N
ATOM   1906  C   GLN A 246      38.368  80.558  -8.431  1.00 62.43           C
ATOM   1907  O   GLN A 246      39.550  80.380  -8.719  1.00 62.43           O
ATOM   1908  N   MET A 247      37.996  80.890  -7.186  1.00 44.92           N
ATOM   1909  CA  MET A 247      38.970  81.105  -6.150  1.00 44.92           C
ATOM   1910  CB  MET A 247      38.315  81.562  -4.835  1.00 44.92           C
ATOM   1911  CG  MET A 247      37.630  82.927  -4.933  1.00 44.92           C
ATOM   1912  SD  MET A 247      36.618  83.371  -3.488  1.00 44.92           S
ATOM   1913  CE  MET A 247      38.020  83.512  -2.343  1.00 44.92           C
ATOM   1914  C   MET A 247      39.688  79.816  -5.864  1.00 44.92           C
ATOM   1915  O   MET A 247      40.881  79.814  -5.562  1.00 44.92           O
ATOM   1916  N   HIS A 248      38.961  78.684  -5.922  1.00 46.63           N
ATOM   1917  CA  HIS A 248      39.519  77.399  -5.588  1.00 46.63           C
ATOM   1918  ND1 HIS A 248      36.383  75.597  -4.294  1.00 46.63           N
ATOM   1919  CG  HIS A 248      37.432  76.465  -4.509  1.00 46.63           C
ATOM   1920  CB  HIS A 248      38.467  76.278  -5.579  1.00 46.63           C
ATOM   1921  NE2 HIS A 248      36.182  77.225  -2.791  1.00 46.63           N
ATOM   1922  CD2 HIS A 248      37.294  77.453  -3.582  1.00 46.63           C
ATOM   1923  CE1 HIS A 248      35.668  76.101  -3.255  1.00 46.63           C
ATOM   1924  C   HIS A 248      40.599  77.007  -6.554  1.00 46.63           C
ATOM   1925  O   HIS A 248      41.657  76.526  -6.153  1.00 46.63           O
ATOM   1926  N   SER A 249      40.365  77.182  -7.865  1.00 38.68           N
ATOM   1927  CA  SER A 249      41.363  76.794  -8.819  1.00 38.68           C
ATOM   1928  CB  SER A 249      40.856  76.916 -10.265  1.00 38.68           C
ATOM   1929  OG  SER A 249      40.490  78.260 -10.543  1.00 38.68           O
ATOM   1930  C   SER A 249      42.560  77.683  -8.655  1.00 38.68           C
ATOM   1931  O   SER A 249      43.699  77.235  -8.772  1.00 38.68           O
ATOM   1932  N   ASP A 250      42.330  78.978  -8.365  1.00 42.86           N
ATOM   1933  CA  ASP A 250      43.402  79.920  -8.208  1.00 42.86           C
ATOM   1934  CB  ASP A 250      42.908  81.361  -7.976  1.00 42.86           C
ATOM   1935  CG  ASP A 250      42.340  81.892  -9.286  1.00 42.86           C
ATOM   1936  OD1 ASP A 250      42.645  81.293 -10.352  1.00 42.86           O
ATOM   1937  OD2 ASP A 250      41.596  82.908  -9.240  1.00 42.86           O
ATOM   1938  C   ASP A 250      44.230  79.523  -7.020  1.00 42.86           C
ATOM   1939  O   ASP A 250      45.444  79.726  -7.012  1.00 42.86           O
ATOM   1940  N   THR A 251      43.576  78.983  -5.971  1.00128.83           N
ATOM   1941  CA  THR A 251      44.224  78.570  -4.753  1.00128.83           C
ATOM   1942  CB  THR A 251      43.313  78.392  -3.565  1.00128.83           C
ATOM   1943  OG1 THR A 251      44.082  78.427  -2.372  1.00128.83           O
ATOM   1944  CG2 THR A 251      42.606  77.033  -3.648  1.00128.83           C
ATOM   1945  C   THR A 251      45.004  77.296  -4.949  1.00128.83           C
ATOM   1946  O   THR A 251      45.889  77.009  -4.146  1.00128.83           O
ATOM   1947  N   GLY A 252      44.710  76.465  -5.978  1.00 61.52           N
ATOM   1948  CA  GLY A 252      45.534  75.288  -6.092  1.00 61.52           C
ATOM   1949  C   GLY A 252      44.789  73.995  -6.298  1.00 61.52           C
ATOM   1950  O   GLY A 252      45.423  72.939  -6.330  1.00 61.52           O
ATOM   1951  N   MET A 253      43.448  74.007  -6.434  1.00 64.19           N
ATOM   1952  CA  MET A 253      42.768  72.760  -6.676  1.00 64.19           C
ATOM   1953  CB  MET A 253      41.292  72.789  -6.243  1.00 64.19           C
ATOM   1954  CG  MET A 253      41.108  72.935  -4.731  1.00 64.19           C
ATOM   1955  SD  MET A 253      39.377  72.974  -4.177  1.00 64.19           S
ATOM   1956  CE  MET A 253      39.025  71.246  -4.612  1.00 64.19           C
ATOM   1957  C   MET A 253      42.808  72.481  -8.155  1.00 64.19           C
ATOM   1958  O   MET A 253      41.801  72.625  -8.848  1.00 64.19           O
ATOM   1959  N   SER A 254      43.981  72.032  -8.664  1.00 82.28           N
ATOM   1960  CA  SER A 254      44.146  71.743 -10.063  1.00 82.28           C
ATOM   1961  CB  SER A 254      44.747  72.913 -10.860  1.00 82.28           C
ATOM   1962  OG  SER A 254      46.071  73.176 -10.418  1.00 82.28           O
ATOM   1963  C   SER A 254      45.094  70.587 -10.195  1.00 82.28           C
ATOM   1964  O   SER A 254      46.009  70.423  -9.390  1.00 82.28           O
ATOM   1965  N   GLY A 255      44.902  69.760 -11.245  1.00 26.56           N
ATOM   1966  CA  GLY A 255      45.736  68.609 -11.456  1.00 26.56           C
ATOM   1967  C   GLY A 255      45.821  68.372 -12.930  1.00 26.56           C
ATOM   1968  O   GLY A 255      45.163  69.052 -13.714  1.00 26.56           O
ATOM   1969  N   LEU A 256      46.658  67.400 -13.350  1.00 96.30           N
ATOM   1970  CA  LEU A 256      46.793  67.124 -14.752  1.00 96.30           C
ATOM   1971  CB  LEU A 256      48.209  67.369 -15.309  1.00 96.30           C
ATOM   1972  CG  LEU A 256      48.611  68.853 -15.417  1.00 96.30           C
ATOM   1973  CD1 LEU A 256      47.800  69.578 -16.504  1.00 96.30           C
ATOM   1974  CD2 LEU A 256      48.540  69.559 -14.056  1.00 96.30           C
ATOM   1975  C   LEU A 256      46.474  65.692 -15.017  1.00 96.30           C
ATOM   1976  O   LEU A 256      46.825  64.794 -14.254  1.00 96.30           O
ATOM   1977  N   PHE A 257      45.750  65.467 -16.124  1.00 82.49           N
ATOM   1978  CA  PHE A 257      45.458  64.160 -16.621  1.00 82.49           C
ATOM   1979  CB  PHE A 257      43.981  64.037 -17.046  1.00 82.49           C
ATOM   1980  CG  PHE A 257      43.702  62.678 -17.589  1.00 82.49           C
ATOM   1981  CD1 PHE A 257      43.702  61.574 -16.768  1.00 82.49           C
ATOM   1982  CD2 PHE A 257      43.400  62.517 -18.922  1.00 82.49           C
ATOM   1983  CE1 PHE A 257      43.433  60.326 -17.278  1.00 82.49           C
ATOM   1984  CE2 PHE A 257      43.129  61.272 -19.437  1.00 82.49           C
ATOM   1985  CZ  PHE A 257      43.148  60.172 -18.614  1.00 82.49           C
ATOM   1986  C   PHE A 257      46.330  64.062 -17.830  1.00 82.49           C
ATOM   1987  O   PHE A 257      45.965  64.531 -18.907  1.00 82.49           O
ATOM   1988  N   VAL A 258      47.510  63.430 -17.676  1.00 56.54           N
ATOM   1989  CA  VAL A 258      48.482  63.408 -18.735  1.00 56.54           C
ATOM   1990  CB  VAL A 258      49.882  63.253 -18.227  1.00 56.54           C
ATOM   1991  CG1 VAL A 258      50.805  63.016 -19.430  1.00 56.54           C
ATOM   1992  CG2 VAL A 258      50.244  64.493 -17.393  1.00 56.54           C
ATOM   1993  C   VAL A 258      48.223  62.252 -19.648  1.00 56.54           C
ATOM   1994  O   VAL A 258      48.464  61.099 -19.297  1.00 56.54           O
ATOM   1995  N   VAL A 259      47.759  62.546 -20.879  1.00 47.19           N
ATOM   1996  CA  VAL A 259      47.489  61.496 -21.817  1.00 47.19           C
ATOM   1997  CB  VAL A 259      46.224  61.713 -22.594  1.00 47.19           C
ATOM   1998  CG1 VAL A 259      46.067  60.571 -23.611  1.00 47.19           C
ATOM   1999  CG2 VAL A 259      45.058  61.833 -21.597  1.00 47.19           C
ATOM   2000  C   VAL A 259      48.620  61.459 -22.794  1.00 47.19           C
ATOM   2001  O   VAL A 259      48.951  62.460 -23.426  1.00 47.19           O
ATOM   2002  N   ARG A 260      49.226  60.270 -22.962  1.00118.45           N
ATOM   2003  CA  ARG A 260      50.386  60.138 -23.793  1.00118.45           C
ATOM   2004  CB  ARG A 260      51.564  59.521 -23.023  1.00118.45           C
ATOM   2005  CG  ARG A 260      51.169  58.227 -22.310  1.00118.45           C
ATOM   2006  CD  ARG A 260      52.281  57.626 -21.450  1.00118.45           C
ATOM   2007  NE  ARG A 260      53.169  56.834 -22.344  1.00118.45           N
ATOM   2008  CZ  ARG A 260      52.938  55.497 -22.495  1.00118.45           C
ATOM   2009  NH1 ARG A 260      51.919  54.903 -21.808  1.00118.45           N
ATOM   2010  NH2 ARG A 260      53.725  54.754 -23.327  1.00118.45           N
ATOM   2011  C   ARG A 260      50.072  59.289 -24.979  1.00118.45           C
ATOM   2012  O   ARG A 260      49.150  58.476 -24.965  1.00118.45           O
ATOM   2013  N   ASN A 261      50.833  59.504 -26.068  1.00 40.88           N
ATOM   2014  CA  ASN A 261      50.658  58.749 -27.271  1.00 40.88           C
ATOM   2015  CB  ASN A 261      51.298  59.397 -28.511  1.00 40.88           C
ATOM   2016  CG  ASN A 261      50.508  60.655 -28.841  1.00 40.88           C
ATOM   2017  OD1 ASN A 261      49.279  60.636 -28.891  1.00 40.88           O
ATOM   2018  ND2 ASN A 261      51.231  61.784 -29.067  1.00 40.88           N
ATOM   2019  C   ASN A 261      51.313  57.426 -27.052  1.00 40.88           C
ATOM   2020  O   ASN A 261      51.974  57.203 -26.039  1.00 40.88           O
ATOM   2021  N   ALA A 262      51.146  56.508 -28.019  1.00 30.92           N
ATOM   2022  CA  ALA A 262      51.683  55.184 -27.902  1.00 30.92           C
ATOM   2023  CB  ALA A 262      51.424  54.325 -29.151  1.00 30.92           C
ATOM   2024  C   ALA A 262      53.168  55.292 -27.730  1.00 30.92           C
ATOM   2025  O   ALA A 262      53.765  54.529 -26.971  1.00 30.92           O
ATOM   2026  N   ASP A 263      53.803  56.250 -28.429  1.00 71.62           N
ATOM   2027  CA  ASP A 263      55.225  56.425 -28.339  1.00 71.62           C
ATOM   2028  CB  ASP A 263      55.814  57.394 -29.392  1.00 71.62           C
ATOM   2029  CG  ASP A 263      55.237  58.796 -29.265  1.00 71.62           C
ATOM   2030  OD1 ASP A 263      54.633  59.111 -28.208  1.00 71.62           O
ATOM   2031  OD2 ASP A 263      55.393  59.578 -30.241  1.00 71.62           O
ATOM   2032  C   ASP A 263      55.590  56.840 -26.940  1.00 71.62           C
ATOM   2033  O   ASP A 263      56.723  56.633 -26.509  1.00 71.62           O
ATOM   2034  N   GLY A 264      54.653  57.448 -26.183  1.00 33.11           N
ATOM   2035  CA  GLY A 264      54.965  57.781 -24.817  1.00 33.11           C
ATOM   2036  C   GLY A 264      55.217  59.249 -24.680  1.00 33.11           C
ATOM   2037  O   GLY A 264      55.539  59.727 -23.593  1.00 33.11           O
ATOM   2038  N   SER A 265      55.105  60.004 -25.787  1.00 44.25           N
ATOM   2039  CA  SER A 265      55.319  61.421 -25.710  1.00 44.25           C
ATOM   2040  CB  SER A 265      55.970  62.004 -26.975  1.00 44.25           C
ATOM   2041  OG  SER A 265      55.116  61.806 -28.092  1.00 44.25           O
ATOM   2042  C   SER A 265      54.012  62.128 -25.512  1.00 44.25           C
ATOM   2043  O   SER A 265      52.937  61.571 -25.724  1.00 44.25           O
ATOM   2044  N   MET A 266      54.098  63.402 -25.082  1.00100.98           N
ATOM   2045  CA  MET A 266      52.968  64.260 -24.885  1.00100.98           C
ATOM   2046  CB  MET A 266      52.880  64.757 -23.436  1.00100.98           C
ATOM   2047  CG  MET A 266      52.883  63.636 -22.400  1.00100.98           C
ATOM   2048  SD  MET A 266      53.321  64.196 -20.728  1.00100.98           S
ATOM   2049  CE  MET A 266      53.640  62.528 -20.085  1.00100.98           C
ATOM   2050  C   MET A 266      53.283  65.483 -25.695  1.00100.98           C
ATOM   2051  O   MET A 266      54.404  65.982 -25.614  1.00100.98           O
ATOM   2052  N   PRO A 267      52.339  65.991 -26.451  1.00150.55           N
ATOM   2053  CA  PRO A 267      52.533  67.190 -27.237  1.00150.55           C
ATOM   2054  CD  PRO A 267      50.936  65.764 -26.147  1.00150.55           C
ATOM   2055  CB  PRO A 267      51.155  67.531 -27.796  1.00150.55           C
ATOM   2056  CG  PRO A 267      50.199  66.987 -26.719  1.00150.55           C
ATOM   2057  C   PRO A 267      52.985  68.212 -26.238  1.00150.55           C
ATOM   2058  O   PRO A 267      52.595  68.072 -25.085  1.00150.55           O
ATOM   2059  N   PRO A 268      53.528  69.320 -26.624  1.00277.69           N
ATOM   2060  CA  PRO A 268      54.514  70.015 -25.827  1.00277.69           C
ATOM   2061  CD  PRO A 268      52.703  70.248 -27.383  1.00277.69           C
ATOM   2062  CB  PRO A 268      54.166  71.502 -25.917  1.00277.69           C
ATOM   2063  CG  PRO A 268      53.373  71.621 -27.228  1.00277.69           C
ATOM   2064  C   PRO A 268      54.897  69.600 -24.427  1.00277.69           C
ATOM   2065  O   PRO A 268      56.081  69.298 -24.288  1.00277.69           O
ATOM   2066  N   GLY A 269      54.046  69.570 -23.387  1.00 46.30           N
ATOM   2067  CA  GLY A 269      54.557  69.143 -22.101  1.00 46.30           C
ATOM   2068  C   GLY A 269      55.221  67.770 -22.200  1.00 46.30           C
ATOM   2069  O   GLY A 269      56.463  67.699 -21.977  1.00 46.30           O
ATOM   2070  OXT GLY A 269      54.501  66.780 -22.500  1.00 46.30           O
TER    2071      GLY A 269
HETATM 2072 CU    CU A 270      36.256  73.880  -5.099  1.00  6.39          CU
HETATM 2073 CU    CU A 271      35.175  76.368 -17.820  1.00  6.37          CU
HETATM 2074 CU    CU A 272      39.852  74.931 -17.169  1.00  5.84          CU
HETATM 2075 CU    CU A 273      37.333  73.536 -19.306  0.40  8.64          CU
ATOM   2076  N   GLY B 274      -9.919  63.950 -12.994  1.00 14.26           N
ATOM   2077  CA  GLY B 274      -9.550  65.116 -12.163  1.00 14.26           C
ATOM   2078  C   GLY B 274     -10.692  65.610 -11.337  1.00 14.26           C
ATOM   2079  O   GLY B 274     -11.688  66.113 -11.856  1.00 14.26           O
ATOM   2080  N   ALA B 275     -10.572  65.444 -10.007  1.00 32.29           N
ATOM   2081  CA  ALA B 275     -11.570  65.926  -9.103  1.00 32.29           C
ATOM   2082  CB  ALA B 275     -11.629  65.146  -7.778  1.00 32.29           C
ATOM   2083  C   ALA B 275     -11.251  67.348  -8.775  1.00 32.29           C
ATOM   2084  O   ALA B 275     -10.124  67.806  -8.959  1.00 32.29           O
ATOM   2085  N   THR B 276     -12.266  68.090  -8.293  1.00103.38           N
ATOM   2086  CA  THR B 276     -12.067  69.443  -7.866  1.00103.38           C
ATOM   2087  CB  THR B 276     -13.149  70.381  -8.314  1.00103.38           C
ATOM   2088  OG1 THR B 276     -14.396  69.990  -7.757  1.00103.38           O
ATOM   2089  CG2 THR B 276     -13.221  70.351  -9.850  1.00103.38           C
ATOM   2090  C   THR B 276     -12.112  69.382  -6.375  1.00103.38           C
ATOM   2091  O   THR B 276     -12.979  68.725  -5.800  1.00103.38           O
ATOM   2092  N   ARG B 277     -11.165  70.057  -5.700  1.00130.17           N
ATOM   2093  CA  ARG B 277     -11.099  69.931  -4.273  1.00130.17           C
ATOM   2094  CB  ARG B 277      -9.775  69.286  -3.832  1.00130.17           C
ATOM   2095  CG  ARG B 277      -9.504  67.956  -4.540  1.00130.17           C
ATOM   2096  CD  ARG B 277      -8.042  67.511  -4.482  1.00130.17           C
ATOM   2097  NE  ARG B 277      -7.906  66.513  -3.387  1.00130.17           N
ATOM   2098  CZ  ARG B 277      -8.103  65.188  -3.648  1.00130.17           C
ATOM   2099  NH1 ARG B 277      -8.420  64.779  -4.911  1.00130.17           N
ATOM   2100  NH2 ARG B 277      -7.975  64.270  -2.645  1.00130.17           N
ATOM   2101  C   ARG B 277     -11.125  71.303  -3.680  1.00130.17           C
ATOM   2102  O   ARG B 277     -10.619  72.254  -4.272  1.00130.17           O
ATOM   2103  N   LYS B 278     -11.744  71.443  -2.490  1.00 32.00           N
ATOM   2104  CA  LYS B 278     -11.745  72.715  -1.829  1.00 32.00           C
ATOM   2105  CB  LYS B 278     -13.142  73.323  -1.608  1.00 32.00           C
ATOM   2106  CG  LYS B 278     -13.774  73.875  -2.888  1.00 32.00           C
ATOM   2107  CD  LYS B 278     -15.237  74.293  -2.727  1.00 32.00           C
ATOM   2108  CE  LYS B 278     -15.811  74.987  -3.964  1.00 32.00           C
ATOM   2109  NZ  LYS B 278     -17.224  75.360  -3.729  1.00 32.00           N
ATOM   2110  C   LYS B 278     -11.119  72.521  -0.488  1.00 32.00           C
ATOM   2111  O   LYS B 278     -11.365  71.522   0.186  1.00 32.00           O
ATOM   2112  N   ILE B 279     -10.252  73.468  -0.084  1.00 90.88           N
ATOM   2113  CA  ILE B 279      -9.599  73.364   1.183  1.00 90.88           C
ATOM   2114  CB  ILE B 279      -8.231  72.754   1.093  1.00 90.88           C
ATOM   2115  CG1 ILE B 279      -7.307  73.633   0.234  1.00 90.88           C
ATOM   2116  CG2 ILE B 279      -8.383  71.315   0.574  1.00 90.88           C
ATOM   2117  CD1 ILE B 279      -5.833  73.240   0.328  1.00 90.88           C
ATOM   2118  C   ILE B 279      -9.442  74.746   1.729  1.00 90.88           C
ATOM   2119  O   ILE B 279      -9.412  75.723   0.982  1.00 90.88           O
ATOM   2120  N   THR B 280      -9.349  74.860   3.068  1.00109.99           N
ATOM   2121  CA  THR B 280      -9.163  76.145   3.676  1.00109.99           C
ATOM   2122  CB  THR B 280     -10.150  76.450   4.764  1.00109.99           C
ATOM   2123  OG1 THR B 280     -10.013  75.518   5.826  1.00109.99           O
ATOM   2124  CG2 THR B 280     -11.570  76.381   4.177  1.00109.99           C
ATOM   2125  C   THR B 280      -7.807  76.138   4.302  1.00109.99           C
ATOM   2126  O   THR B 280      -7.367  75.119   4.831  1.00109.99           O
ATOM   2127  N   ILE B 281      -7.088  77.276   4.220  1.00102.25           N
ATOM   2128  CA  ILE B 281      -5.779  77.349   4.796  1.00102.25           C
ATOM   2129  CB  ILE B 281      -4.680  77.200   3.782  1.00102.25           C
ATOM   2130  CG1 ILE B 281      -3.310  77.115   4.473  1.00102.25           C
ATOM   2131  CG2 ILE B 281      -4.814  78.328   2.750  1.00102.25           C
ATOM   2132  CD1 ILE B 281      -2.189  76.643   3.547  1.00102.25           C
ATOM   2133  C   ILE B 281      -5.638  78.670   5.486  1.00102.25           C
ATOM   2134  O   ILE B 281      -6.262  79.651   5.087  1.00102.25           O
ATOM   2135  N   TYR B 282      -4.829  78.721   6.568  1.00139.18           N
ATOM   2136  CA  TYR B 282      -4.656  79.943   7.303  1.00139.18           C
ATOM   2137  CB  TYR B 282      -5.305  79.924   8.702  1.00139.18           C
ATOM   2138  CG  TYR B 282      -6.782  79.843   8.546  1.00139.18           C
ATOM   2139  CD1 TYR B 282      -7.396  78.619   8.409  1.00139.18           C
ATOM   2140  CD2 TYR B 282      -7.551  80.984   8.529  1.00139.18           C
ATOM   2141  CE1 TYR B 282      -8.759  78.530   8.261  1.00139.18           C
ATOM   2142  CE2 TYR B 282      -8.916  80.900   8.382  1.00139.18           C
ATOM   2143  CZ  TYR B 282      -9.520  79.673   8.247  1.00139.18           C
ATOM   2144  OH  TYR B 282     -10.920  79.585   8.094  1.00139.18           O
ATOM   2145  C   TYR B 282      -3.197  80.152   7.557  1.00139.18           C
ATOM   2146  O   TYR B 282      -2.428  79.198   7.660  1.00139.18           O
ATOM   2147  N   ALA B 283      -2.784  81.434   7.636  1.00 48.18           N
ATOM   2148  CA  ALA B 283      -1.447  81.771   8.029  1.00 48.18           C
ATOM   2149  CB  ALA B 283      -0.771  82.806   7.113  1.00 48.18           C
ATOM   2150  C   ALA B 283      -1.608  82.404   9.380  1.00 48.18           C
ATOM   2151  O   ALA B 283      -2.498  83.234   9.569  1.00 48.18           O
ATOM   2152  N   GLU B 284      -0.769  82.011  10.364  1.00 62.28           N
ATOM   2153  CA  GLU B 284      -0.921  82.532  11.696  1.00 62.28           C
ATOM   2154  CB  GLU B 284      -1.575  81.529  12.660  1.00 62.28           C
ATOM   2155  CG  GLU B 284      -3.008  81.145  12.296  1.00 62.28           C
ATOM   2156  CD  GLU B 284      -3.408  79.992  13.204  0.50 62.28           C
ATOM   2157  OE1 GLU B 284      -2.693  78.954  13.192  0.50 62.28           O
ATOM   2158  OE2 GLU B 284      -4.429  80.134  13.927  0.50 62.28           O
ATOM   2159  C   GLU B 284       0.438  82.800  12.271  1.00 62.28           C
ATOM   2160  O   GLU B 284       1.410  82.129  11.928  1.00 62.28           O
ATOM   2161  N   SER B 285       0.538  83.821  13.149  1.00 84.56           N
ATOM   2162  CA  SER B 285       1.765  84.060  13.858  1.00 84.56           C
ATOM   2163  CB  SER B 285       1.918  85.497  14.383  1.00 84.56           C
ATOM   2164  OG  SER B 285       3.157  85.635  15.062  1.00 84.56           O
ATOM   2165  C   SER B 285       1.722  83.151  15.048  1.00 84.56           C
ATOM   2166  O   SER B 285       0.637  82.818  15.521  1.00 84.56           O
ATOM   2167  N   LEU B 286       2.884  82.718  15.586  1.00147.49           N
ATOM   2168  CA  LEU B 286       2.731  81.767  16.656  1.00147.49           C
ATOM   2169  CB  LEU B 286       3.173  80.346  16.261  1.00147.49           C
ATOM   2170  CG  LEU B 286       2.287  79.636  15.225  1.00147.49           C
ATOM   2171  CD1 LEU B 286       2.829  78.230  14.916  1.00147.49           C
ATOM   2172  CD2 LEU B 286       0.818  79.601  15.678  1.00147.49           C
ATOM   2173  C   LEU B 286       3.553  82.048  17.871  1.00147.49           C
ATOM   2174  O   LEU B 286       4.552  81.368  18.043  1.00147.49           O
ATOM   2175  N   GLY B 287       3.219  83.052  18.711  1.00181.87           N
ATOM   2176  CA  GLY B 287       3.738  83.164  20.061  1.00181.87           C
ATOM   2177  C   GLY B 287       5.193  83.548  20.136  1.00181.87           C
ATOM   2178  O   GLY B 287       5.543  84.659  20.530  1.00181.87           O
ATOM   2179  N   ASN B 288       6.068  82.595  19.749  1.00105.80           N
ATOM   2180  CA  ASN B 288       7.502  82.643  19.765  1.00105.80           C
ATOM   2181  CB  ASN B 288       8.209  81.285  19.552  1.00105.80           C
ATOM   2182  CG  ASN B 288       8.053  80.805  18.117  1.00105.80           C
ATOM   2183  OD1 ASN B 288       6.947  80.675  17.599  1.00105.80           O
ATOM   2184  ND2 ASN B 288       9.205  80.532  17.447  1.00105.80           N
ATOM   2185  C   ASN B 288       7.940  83.584  18.698  1.00105.80           C
ATOM   2186  O   ASN B 288       9.112  83.952  18.630  1.00105.80           O
ATOM   2187  N   ASN B 289       6.978  83.992  17.848  1.00 87.78           N
ATOM   2188  CA  ASN B 289       7.177  84.875  16.734  1.00 87.78           C
ATOM   2189  CB  ASN B 289       8.264  85.942  16.961  1.00 87.78           C
ATOM   2190  CG  ASN B 289       7.773  86.884  18.052  1.00 87.78           C
ATOM   2191  OD1 ASN B 289       6.627  87.329  18.036  1.00 87.78           O
ATOM   2192  ND2 ASN B 289       8.663  87.192  19.033  1.00 87.78           N
ATOM   2193  C   ASN B 289       7.507  84.142  15.469  1.00 87.78           C
ATOM   2194  O   ASN B 289       7.919  84.764  14.491  1.00 87.78           O
ATOM   2195  N   GLN B 290       7.314  82.809  15.426  1.00115.30           N
ATOM   2196  CA  GLN B 290       7.436  82.141  14.161  1.00115.30           C
ATOM   2197  CB  GLN B 290       7.895  80.673  14.232  1.00115.30           C
ATOM   2198  CG  GLN B 290       6.932  79.719  14.936  1.00115.30           C
ATOM   2199  CD  GLN B 290       7.522  78.320  14.800  1.00115.30           C
ATOM   2200  OE1 GLN B 290       8.506  78.112  14.091  1.00115.30           O
ATOM   2201  NE2 GLN B 290       6.900  77.329  15.494  1.00115.30           N
ATOM   2202  C   GLN B 290       6.072  82.194  13.538  1.00115.30           C
ATOM   2203  O   GLN B 290       5.116  82.627  14.178  1.00115.30           O
ATOM   2204  N   TYR B 291       5.949  81.809  12.251  1.00 96.72           N
ATOM   2205  CA  TYR B 291       4.672  81.839  11.589  1.00 96.72           C
ATOM   2206  CB  TYR B 291       4.580  82.899  10.477  1.00 96.72           C
ATOM   2207  CG  TYR B 291       4.740  84.250  11.086  1.00 96.72           C
ATOM   2208  CD1 TYR B 291       5.994  84.743  11.368  1.00 96.72           C
ATOM   2209  CD2 TYR B 291       3.640  85.028  11.365  1.00 96.72           C
ATOM   2210  CE1 TYR B 291       6.147  85.991  11.924  1.00 96.72           C
ATOM   2211  CE2 TYR B 291       3.787  86.277  11.922  1.00 96.72           C
ATOM   2212  CZ  TYR B 291       5.043  86.760  12.202  1.00 96.72           C
ATOM   2213  OH  TYR B 291       5.197  88.041  12.773  1.00 96.72           O
ATOM   2214  C   TYR B 291       4.498  80.512  10.920  1.00 96.72           C
ATOM   2215  O   TYR B 291       5.479  79.882  10.526  1.00 96.72           O
ATOM   2216  N   GLY B 292       3.238  80.049  10.768  1.00 30.32           N
ATOM   2217  CA  GLY B 292       3.031  78.765  10.158  1.00 30.32           C
ATOM   2218  C   GLY B 292       1.698  78.735   9.476  1.00 30.32           C
ATOM   2219  O   GLY B 292       0.853  79.606   9.675  1.00 30.32           O
ATOM   2220  N   TYR B 293       1.481  77.687   8.654  1.00 75.82           N
ATOM   2221  CA  TYR B 293       0.248  77.493   7.942  1.00 75.82           C
ATOM   2222  CB  TYR B 293       0.415  77.055   6.477  1.00 75.82           C
ATOM   2223  CG  TYR B 293       1.041  78.139   5.672  1.00 75.82           C
ATOM   2224  CD1 TYR B 293       0.301  79.229   5.275  1.00 75.82           C
ATOM   2225  CD2 TYR B 293       2.360  78.052   5.292  1.00 75.82           C
ATOM   2226  CE1 TYR B 293       0.874  80.225   4.523  1.00 75.82           C
ATOM   2227  CE2 TYR B 293       2.938  79.045   4.538  1.00 75.82           C
ATOM   2228  CZ  TYR B 293       2.193  80.133   4.152  1.00 75.82           C
ATOM   2229  OH  TYR B 293       2.779  81.154   3.375  1.00 75.82           O
ATOM   2230  C   TYR B 293      -0.455  76.343   8.594  1.00 75.82           C
ATOM   2231  O   TYR B 293       0.174  75.527   9.268  1.00 75.82           O
ATOM   2232  N   GLY B 294      -1.798  76.285   8.448  1.00 30.89           N
ATOM   2233  CA  GLY B 294      -2.562  75.203   9.005  1.00 30.89           C
ATOM   2234  C   GLY B 294      -3.895  75.136   8.315  1.00 30.89           C
ATOM   2235  O   GLY B 294      -4.358  76.109   7.723  1.00 30.89           O
ATOM   2236  N   LEU B 295      -4.521  73.941   8.350  1.00 97.82           N
ATOM   2237  CA  LEU B 295      -5.834  73.680   7.817  1.00 97.82           C
ATOM   2238  CB  LEU B 295      -6.191  72.182   7.769  1.00 97.82           C
ATOM   2239  CG  LEU B 295      -5.368  71.367   6.756  1.00 97.82           C
ATOM   2240  CD1 LEU B 295      -5.657  71.811   5.314  1.00 97.82           C
ATOM   2241  CD2 LEU B 295      -3.874  71.395   7.100  1.00 97.82           C
ATOM   2242  C   LEU B 295      -6.859  74.334   8.693  1.00 97.82           C
ATOM   2243  O   LEU B 295      -7.950  74.680   8.240  1.00 97.82           O
ATOM   2244  N   GLU B 296      -6.561  74.446  10.003  1.00 41.96           N
ATOM   2245  CA  GLU B 296      -7.517  75.021  10.904  1.00 41.96           C
ATOM   2246  CB  GLU B 296      -8.133  73.988  11.861  1.00 41.96           C
ATOM   2247  CG  GLU B 296      -8.968  72.923  11.150  1.00 41.96           C
ATOM   2248  CD  GLU B 296      -9.335  71.860  12.174  0.50 41.96           C
ATOM   2249  OE1 GLU B 296      -9.513  72.221  13.368  0.50 41.96           O
ATOM   2250  OE2 GLU B 296      -9.436  70.670  11.774  0.50 41.96           O
ATOM   2251  C   GLU B 296      -6.806  76.024  11.752  1.00 41.96           C
ATOM   2252  O   GLU B 296      -5.601  75.922  11.973  1.00 41.96           O
ATOM   2253  N   ARG B 297      -7.547  77.033  12.249  1.00106.87           N
ATOM   2254  CA  ARG B 297      -6.940  78.045  13.060  1.00106.87           C
ATOM   2255  CB  ARG B 297      -7.870  79.252  13.294  1.00106.87           C
ATOM   2256  CG  ARG B 297      -7.139  80.520  13.734  1.00106.87           C
ATOM   2257  CD  ARG B 297      -8.050  81.736  13.923  1.00106.87           C
ATOM   2258  NE  ARG B 297      -8.705  81.615  15.257  1.00106.87           N
ATOM   2259  CZ  ARG B 297      -9.948  81.062  15.365  1.00106.87           C
ATOM   2260  NH1 ARG B 297     -10.599  80.621  14.249  1.00106.87           N
ATOM   2261  NH2 ARG B 297     -10.545  80.959  16.588  1.00106.87           N
ATOM   2262  C   ARG B 297      -6.587  77.421  14.382  1.00106.87           C
ATOM   2263  O   ARG B 297      -7.401  76.724  14.986  1.00106.87           O
ATOM   2264  N   GLY B 298      -5.343  77.663  14.855  1.00 43.06           N
ATOM   2265  CA  GLY B 298      -4.850  77.129  16.099  1.00 43.06           C
ATOM   2266  C   GLY B 298      -4.106  75.851  15.816  1.00 43.06           C
ATOM   2267  O   GLY B 298      -3.445  75.293  16.692  1.00 43.06           O
ATOM   2268  N   LYS B 299      -4.294  75.331  14.591  1.00190.41           N
ATOM   2269  CA  LYS B 299      -3.725  74.143  14.010  1.00190.41           C
ATOM   2270  CB  LYS B 299      -4.643  73.505  12.957  1.00190.41           C
ATOM   2271  CG  LYS B 299      -4.183  72.110  12.541  1.00190.41           C
ATOM   2272  CD  LYS B 299      -5.267  71.291  11.845  1.00190.41           C
ATOM   2273  CE  LYS B 299      -6.309  70.729  12.813  1.00190.41           C
ATOM   2274  NZ  LYS B 299      -5.654  69.837  13.796  1.00190.41           N
ATOM   2275  C   LYS B 299      -2.357  74.323  13.387  1.00190.41           C
ATOM   2276  O   LYS B 299      -1.763  73.343  12.947  1.00190.41           O
ATOM   2277  N   ALA B 300      -1.851  75.559  13.226  1.00 62.32           N
ATOM   2278  CA  ALA B 300      -0.659  75.814  12.444  1.00 62.32           C
ATOM   2279  CB  ALA B 300      -0.243  77.295  12.435  1.00 62.32           C
ATOM   2280  C   ALA B 300       0.541  75.014  12.866  1.00 62.32           C
ATOM   2281  O   ALA B 300       0.825  74.838  14.050  1.00 62.32           O
ATOM   2282  N   THR B 301       1.296  74.516  11.855  1.00111.85           N
ATOM   2283  CA  THR B 301       2.480  73.740  12.097  1.00111.85           C
ATOM   2284  CB  THR B 301       2.278  72.270  11.873  1.00111.85           C
ATOM   2285  OG1 THR B 301       3.470  71.558  12.171  1.00111.85           O
ATOM   2286  CG2 THR B 301       1.858  72.041  10.412  1.00111.85           C
ATOM   2287  C   THR B 301       3.571  74.193  11.171  1.00111.85           C
ATOM   2288  O   THR B 301       3.329  74.874  10.175  1.00111.85           O
ATOM   2289  N   ILE B 302       4.830  73.867  11.536  1.00110.82           N
ATOM   2290  CA  ILE B 302       5.963  74.140  10.700  1.00110.82           C
ATOM   2291  CB  ILE B 302       6.912  75.130  11.310  1.00110.82           C
ATOM   2292  CG1 ILE B 302       6.172  76.428  11.677  1.00110.82           C
ATOM   2293  CG2 ILE B 302       8.077  75.335  10.328  1.00110.82           C
ATOM   2294  CD1 ILE B 302       5.469  77.096  10.499  1.00110.82           C
ATOM   2295  C   ILE B 302       6.694  72.839  10.620  1.00110.82           C
ATOM   2296  O   ILE B 302       7.164  72.350  11.647  1.00110.82           O
ATOM   2297  N   PRO B 303       6.823  72.234   9.470  1.00 72.86           N
ATOM   2298  CA  PRO B 303       6.312  72.721   8.219  1.00 72.86           C
ATOM   2299  CD  PRO B 303       7.745  71.124   9.300  1.00 72.86           C
ATOM   2300  CB  PRO B 303       6.959  71.854   7.136  1.00 72.86           C
ATOM   2301  CG  PRO B 303       7.452  70.603   7.886  1.00 72.86           C
ATOM   2302  C   PRO B 303       4.819  72.672   8.187  1.00 72.86           C
ATOM   2303  O   PRO B 303       4.219  71.992   9.017  1.00 72.86           O
ATOM   2304  N   GLY B 304       4.205  73.397   7.231  1.00 25.75           N
ATOM   2305  CA  GLY B 304       2.777  73.431   7.109  1.00 25.75           C
ATOM   2306  C   GLY B 304       2.335  72.063   6.695  1.00 25.75           C
ATOM   2307  O   GLY B 304       3.153  71.192   6.405  1.00 25.75           O
ATOM   2308  N   PRO B 305       1.046  71.859   6.664  1.00157.12           N
ATOM   2309  CA  PRO B 305       0.523  70.552   6.363  1.00157.12           C
ATOM   2310  CD  PRO B 305       0.171  72.595   7.561  1.00157.12           C
ATOM   2311  CB  PRO B 305      -0.943  70.580   6.782  1.00157.12           C
ATOM   2312  CG  PRO B 305      -0.966  71.624   7.912  1.00157.12           C
ATOM   2313  C   PRO B 305       0.747  70.116   4.953  1.00157.12           C
ATOM   2314  O   PRO B 305       0.912  70.957   4.071  1.00157.12           O
ATOM   2315  N   ILE B 306       0.753  68.787   4.732  1.00150.49           N
ATOM   2316  CA  ILE B 306       1.023  68.229   3.442  1.00150.49           C
ATOM   2317  CB  ILE B 306       1.584  66.831   3.518  1.00150.49           C
ATOM   2318  CG1 ILE B 306       2.207  66.384   2.181  1.00150.49           C
ATOM   2319  CG2 ILE B 306       0.470  65.900   4.024  1.00150.49           C
ATOM   2320  CD1 ILE B 306       1.210  66.204   1.039  1.00150.49           C
ATOM   2321  C   ILE B 306      -0.236  68.211   2.636  1.00150.49           C
ATOM   2322  O   ILE B 306      -1.294  67.786   3.099  1.00150.49           O
ATOM   2323  N   LEU B 307      -0.142  68.721   1.392  1.00 67.43           N
ATOM   2324  CA  LEU B 307      -1.252  68.681   0.485  1.00 67.43           C
ATOM   2325  CB  LEU B 307      -1.544  70.027  -0.203  1.00 67.43           C
ATOM   2326  CG  LEU B 307      -2.008  71.123   0.775  1.00 67.43           C
ATOM   2327  CD1 LEU B 307      -2.297  72.442   0.044  1.00 67.43           C
ATOM   2328  CD2 LEU B 307      -3.192  70.647   1.632  1.00 67.43           C
ATOM   2329  C   LEU B 307      -0.888  67.682  -0.569  1.00 67.43           C
ATOM   2330  O   LEU B 307       0.239  67.679  -1.063  1.00 67.43           O
ATOM   2331  N   GLU B 308      -1.823  66.772  -0.915  1.00 52.23           N
ATOM   2332  CA  GLU B 308      -1.510  65.781  -1.906  1.00 52.23           C
ATOM   2333  CB  GLU B 308      -1.231  64.390  -1.305  1.00 52.23           C
ATOM   2334  CG  GLU B 308      -0.685  63.374  -2.311  1.00 52.23           C
ATOM   2335  CD  GLU B 308      -0.410  62.067  -1.575  0.50 52.23           C
ATOM   2336  OE1 GLU B 308       0.128  62.128  -0.437  0.50 52.23           O
ATOM   2337  OE2 GLU B 308      -0.735  60.990  -2.142  0.50 52.23           O
ATOM   2338  C   GLU B 308      -2.680  65.661  -2.834  1.00 52.23           C
ATOM   2339  O   GLU B 308      -3.829  65.629  -2.396  1.00 52.23           O
ATOM   2340  N   MET B 309      -2.411  65.596  -4.155  1.00 97.85           N
ATOM   2341  CA  MET B 309      -3.469  65.488  -5.119  1.00 97.85           C
ATOM   2342  CB  MET B 309      -3.902  66.832  -5.730  1.00 97.85           C
ATOM   2343  CG  MET B 309      -2.846  67.472  -6.633  1.00 97.85           C
ATOM   2344  SD  MET B 309      -3.344  69.061  -7.364  1.00 97.85           S
ATOM   2345  CE  MET B 309      -1.809  69.288  -8.307  1.00 97.85           C
ATOM   2346  C   MET B 309      -2.987  64.623  -6.240  1.00 97.85           C
ATOM   2347  O   MET B 309      -1.828  64.216  -6.276  1.00 97.85           O
ATOM   2348  N   TYR B 310      -3.880  64.317  -7.198  1.00 54.42           N
ATOM   2349  CA  TYR B 310      -3.499  63.466  -8.287  1.00 54.42           C
ATOM   2350  CB  TYR B 310      -4.457  62.285  -8.511  1.00 54.42           C
ATOM   2351  CG  TYR B 310      -4.269  61.402  -7.327  1.00 54.42           C
ATOM   2352  CD1 TYR B 310      -4.936  61.653  -6.150  1.00 54.42           C
ATOM   2353  CD2 TYR B 310      -3.411  60.328  -7.391  1.00 54.42           C
ATOM   2354  CE1 TYR B 310      -4.755  60.840  -5.056  1.00 54.42           C
ATOM   2355  CE2 TYR B 310      -3.226  59.512  -6.300  1.00 54.42           C
ATOM   2356  CZ  TYR B 310      -3.899  59.768  -5.130  1.00 54.42           C
ATOM   2357  OH  TYR B 310      -3.709  58.933  -4.009  1.00 54.42           O
ATOM   2358  C   TYR B 310      -3.448  64.292  -9.529  1.00 54.42           C
ATOM   2359  O   TYR B 310      -4.094  65.332  -9.626  1.00 54.42           O
ATOM   2360  N   GLU B 311      -2.622  63.867 -10.505  1.00 46.38           N
ATOM   2361  CA  GLU B 311      -2.504  64.642 -11.702  1.00 46.38           C
ATOM   2362  CB  GLU B 311      -1.568  64.030 -12.762  1.00 46.38           C
ATOM   2363  CG  GLU B 311      -0.092  64.046 -12.351  1.00 46.38           C
ATOM   2364  CD  GLU B 311       0.735  63.444 -13.480  1.00 46.38           C
ATOM   2365  OE1 GLU B 311       0.380  62.329 -13.946  1.00 46.38           O
ATOM   2366  OE2 GLU B 311       1.730  64.096 -13.896  1.00 46.38           O
ATOM   2367  C   GLU B 311      -3.865  64.779 -12.304  1.00 46.38           C
ATOM   2368  O   GLU B 311      -4.615  63.809 -12.416  1.00 46.38           O
ATOM   2369  N   GLY B 312      -4.207  66.021 -12.705  1.00 24.21           N
ATOM   2370  CA  GLY B 312      -5.476  66.307 -13.307  1.00 24.21           C
ATOM   2371  C   GLY B 312      -6.398  66.961 -12.315  1.00 24.21           C
ATOM   2372  O   GLY B 312      -7.437  67.493 -12.704  1.00 24.21           O
ATOM   2373  N   ASP B 313      -6.055  66.950 -11.010  1.00 47.06           N
ATOM   2374  CA  ASP B 313      -6.920  67.540 -10.019  1.00 47.06           C
ATOM   2375  CB  ASP B 313      -6.632  67.075  -8.577  1.00 47.06           C
ATOM   2376  CG  ASP B 313      -7.087  65.633  -8.396  1.00 47.06           C
ATOM   2377  OD1 ASP B 313      -7.681  65.068  -9.353  1.00 47.06           O
ATOM   2378  OD2 ASP B 313      -6.852  65.080  -7.289  1.00 47.06           O
ATOM   2379  C   ASP B 313      -6.756  69.031 -10.015  1.00 47.06           C
ATOM   2380  O   ASP B 313      -5.751  69.570 -10.476  1.00 47.06           O
ATOM   2381  N   THR B 314      -7.781  69.730  -9.482  1.00 38.75           N
ATOM   2382  CA  THR B 314      -7.773  71.158  -9.327  1.00 38.75           C
ATOM   2383  CB  THR B 314      -8.901  71.837 -10.045  1.00 38.75           C
ATOM   2384  OG1 THR B 314      -8.836  71.563 -11.436  1.00 38.75           O
ATOM   2385  CG2 THR B 314      -8.811  73.350  -9.788  1.00 38.75           C
ATOM   2386  C   THR B 314      -7.990  71.397  -7.868  1.00 38.75           C
ATOM   2387  O   THR B 314      -8.720  70.650  -7.219  1.00 38.75           O
ATOM   2388  N   LEU B 315      -7.342  72.432  -7.297  1.00122.29           N
ATOM   2389  CA  LEU B 315      -7.537  72.641  -5.896  1.00122.29           C
ATOM   2390  CB  LEU B 315      -6.324  72.171  -5.067  1.00122.29           C
ATOM   2391  CG  LEU B 315      -6.547  72.095  -3.542  1.00122.29           C
ATOM   2392  CD1 LEU B 315      -5.311  71.520  -2.844  1.00122.29           C
ATOM   2393  CD2 LEU B 315      -6.952  73.443  -2.935  1.00122.29           C
ATOM   2394  C   LEU B 315      -7.790  74.099  -5.678  1.00122.29           C
ATOM   2395  O   LEU B 315      -7.010  74.955  -6.092  1.00122.29           O
ATOM   2396  N   GLU B 316      -8.924  74.416  -5.025  1.00 81.65           N
ATOM   2397  CA  GLU B 316      -9.232  75.778  -4.711  1.00 81.65           C
ATOM   2398  CB  GLU B 316     -10.723  76.123  -4.872  1.00 81.65           C
ATOM   2399  CG  GLU B 316     -11.060  77.578  -4.540  1.00 81.65           C
ATOM   2400  CD  GLU B 316     -12.559  77.767  -4.728  1.00 81.65           C
ATOM   2401  OE1 GLU B 316     -13.146  77.047  -5.578  1.00 81.65           O
ATOM   2402  OE2 GLU B 316     -13.137  78.632  -4.017  1.00 81.65           O
ATOM   2403  C   GLU B 316      -8.908  75.934  -3.265  1.00 81.65           C
ATOM   2404  O   GLU B 316      -9.492  75.267  -2.414  1.00 81.65           O
ATOM   2405  N   ILE B 317      -7.958  76.826  -2.942  1.00 42.60           N
ATOM   2406  CA  ILE B 317      -7.609  76.975  -1.563  1.00 42.60           C
ATOM   2407  CB  ILE B 317      -6.127  77.005  -1.309  1.00 42.60           C
ATOM   2408  CG1 ILE B 317      -5.468  75.685  -1.731  1.00 42.60           C
ATOM   2409  CG2 ILE B 317      -5.907  77.352   0.172  1.00 42.60           C
ATOM   2410  CD1 ILE B 317      -3.941  75.743  -1.745  1.00 42.60           C
ATOM   2411  C   ILE B 317      -8.127  78.296  -1.108  1.00 42.60           C
ATOM   2412  O   ILE B 317      -7.812  79.332  -1.691  1.00 42.60           O
ATOM   2413  N   THR B 318      -8.953  78.286  -0.045  1.00109.50           N
ATOM   2414  CA  THR B 318      -9.435  79.525   0.484  1.00109.50           C
ATOM   2415  CB  THR B 318     -10.825  79.438   1.049  1.00109.50           C
ATOM   2416  OG1 THR B 318     -10.877  78.494   2.109  1.00109.50           O
ATOM   2417  CG2 THR B 318     -11.786  79.022  -0.077  1.00109.50           C
ATOM   2418  C   THR B 318      -8.485  79.881   1.582  1.00109.50           C
ATOM   2419  O   THR B 318      -8.478  79.268   2.649  1.00109.50           O
ATOM   2420  N   LEU B 319      -7.639  80.899   1.331  1.00103.63           N
ATOM   2421  CA  LEU B 319      -6.615  81.240   2.273  1.00103.63           C
ATOM   2422  CB  LEU B 319      -5.234  81.439   1.608  1.00103.63           C
ATOM   2423  CG  LEU B 319      -4.083  81.875   2.544  1.00103.63           C
ATOM   2424  CD1 LEU B 319      -4.171  83.363   2.926  1.00103.63           C
ATOM   2425  CD2 LEU B 319      -3.985  80.962   3.775  1.00103.63           C
ATOM   2426  C   LEU B 319      -6.979  82.497   2.994  1.00103.63           C
ATOM   2427  O   LEU B 319      -7.403  83.479   2.388  1.00103.63           O
ATOM   2428  N   VAL B 320      -6.813  82.479   4.334  1.00 45.98           N
ATOM   2429  CA  VAL B 320      -7.088  83.631   5.141  1.00 45.98           C
ATOM   2430  CB  VAL B 320      -8.148  83.400   6.178  1.00 45.98           C
ATOM   2431  CG1 VAL B 320      -8.271  84.668   7.039  1.00 45.98           C
ATOM   2432  CG2 VAL B 320      -9.452  82.997   5.468  1.00 45.98           C
ATOM   2433  C   VAL B 320      -5.833  83.980   5.875  1.00 45.98           C
ATOM   2434  O   VAL B 320      -5.213  83.127   6.509  1.00 45.98           O
ATOM   2435  N   ASN B 321      -5.441  85.268   5.801  1.00 58.29           N
ATOM   2436  CA  ASN B 321      -4.256  85.747   6.454  1.00 58.29           C
ATOM   2437  CB  ASN B 321      -3.542  86.855   5.661  1.00 58.29           C
ATOM   2438  CG  ASN B 321      -2.233  87.180   6.362  1.00 58.29           C
ATOM   2439  OD1 ASN B 321      -1.930  86.631   7.420  1.00 58.29           O
ATOM   2440  ND2 ASN B 321      -1.438  88.106   5.762  1.00 58.29           N
ATOM   2441  C   ASN B 321      -4.692  86.339   7.754  1.00 58.29           C
ATOM   2442  O   ASN B 321      -5.330  87.387   7.808  1.00 58.29           O
ATOM   2443  N   THR B 322      -4.380  85.619   8.837  1.00150.73           N
ATOM   2444  CA  THR B 322      -4.707  85.940  10.192  1.00150.73           C
ATOM   2445  CB  THR B 322      -4.624  84.723  11.059  1.00150.73           C
ATOM   2446  OG1 THR B 322      -5.393  83.668  10.504  1.00150.73           O
ATOM   2447  CG2 THR B 322      -5.225  85.083  12.415  1.00150.73           C
ATOM   2448  C   THR B 322      -3.758  86.965  10.748  1.00150.73           C
ATOM   2449  O   THR B 322      -4.020  87.538  11.804  1.00150.73           O
ATOM   2450  N   THR B 323      -2.587  87.153  10.105  1.00117.88           N
ATOM   2451  CA  THR B 323      -1.553  87.984  10.664  1.00117.88           C
ATOM   2452  CB  THR B 323      -0.174  87.616  10.193  1.00117.88           C
ATOM   2453  OG1 THR B 323       0.808  88.238  11.007  1.00117.88           O
ATOM   2454  CG2 THR B 323      -0.010  88.079   8.737  1.00117.88           C
ATOM   2455  C   THR B 323      -1.742  89.447  10.385  1.00117.88           C
ATOM   2456  O   THR B 323      -2.586  89.870   9.596  1.00117.88           O
ATOM   2457  N   ASP B 324      -0.931  90.250  11.105  1.00 67.44           N
ATOM   2458  CA  ASP B 324      -0.869  91.687  11.070  1.00 67.44           C
ATOM   2459  CB  ASP B 324      -0.107  92.284  12.269  1.00 67.44           C
ATOM   2460  CG  ASP B 324       1.332  91.784  12.256  1.00 67.44           C
ATOM   2461  OD1 ASP B 324       1.609  90.782  11.545  1.00 67.44           O
ATOM   2462  OD2 ASP B 324       2.172  92.397  12.968  1.00 67.44           O
ATOM   2463  C   ASP B 324      -0.233  92.194   9.805  1.00 67.44           C
ATOM   2464  O   ASP B 324      -0.403  93.364   9.465  1.00 67.44           O
ATOM   2465  N   GLN B 325       0.578  91.366   9.114  1.00 40.46           N
ATOM   2466  CA  GLN B 325       1.229  91.833   7.919  1.00 40.46           C
ATOM   2467  CB  GLN B 325       2.752  91.624   7.918  1.00 40.46           C
ATOM   2468  CG  GLN B 325       3.492  92.459   8.964  1.00 40.46           C
ATOM   2469  CD  GLN B 325       4.974  92.137   8.840  1.00 40.46           C
ATOM   2470  OE1 GLN B 325       5.377  91.328   8.005  1.00 40.46           O
ATOM   2471  NE2 GLN B 325       5.811  92.782   9.696  1.00 40.46           N
ATOM   2472  C   GLN B 325       0.691  91.082   6.743  1.00 40.46           C
ATOM   2473  O   GLN B 325      -0.046  90.108   6.887  1.00 40.46           O
ATOM   2474  N   ARG B 326       1.049  91.545   5.527  1.00 42.20           N
ATOM   2475  CA  ARG B 326       0.572  90.932   4.320  1.00 42.20           C
ATOM   2476  CB  ARG B 326       0.851  91.782   3.069  1.00 42.20           C
ATOM   2477  CG  ARG B 326       0.212  93.169   3.161  1.00 42.20           C
ATOM   2478  CD  ARG B 326       0.446  94.055   1.937  1.00 42.20           C
ATOM   2479  NE  ARG B 326      -0.241  95.351   2.201  1.00 42.20           N
ATOM   2480  CZ  ARG B 326      -1.556  95.510   1.876  1.00 42.20           C
ATOM   2481  NH1 ARG B 326      -2.237  94.495   1.269  1.00 42.20           N
ATOM   2482  NH2 ARG B 326      -2.198  96.679   2.168  1.00 42.20           N
ATOM   2483  C   ARG B 326       1.261  89.611   4.158  1.00 42.20           C
ATOM   2484  O   ARG B 326       2.428  89.462   4.517  1.00 42.20           O
ATOM   2485  N   LEU B 327       0.531  88.602   3.634  1.00113.28           N
ATOM   2486  CA  LEU B 327       1.081  87.285   3.464  1.00113.28           C
ATOM   2487  CB  LEU B 327       0.752  86.325   4.618  1.00113.28           C
ATOM   2488  CG  LEU B 327       1.370  86.753   5.963  1.00113.28           C
ATOM   2489  CD1 LEU B 327       1.018  85.762   7.084  1.00113.28           C
ATOM   2490  CD2 LEU B 327       2.882  86.994   5.828  1.00113.28           C
ATOM   2491  C   LEU B 327       0.525  86.678   2.209  1.00113.28           C
ATOM   2492  O   LEU B 327      -0.454  87.169   1.646  1.00113.28           O
ATOM   2493  N   SER B 328       1.156  85.583   1.727  1.00 54.27           N
ATOM   2494  CA  SER B 328       0.685  84.955   0.522  1.00 54.27           C
ATOM   2495  CB  SER B 328       1.290  85.552  -0.761  1.00 54.27           C
ATOM   2496  OG  SER B 328       2.687  85.304  -0.806  1.00 54.27           O
ATOM   2497  C   SER B 328       1.023  83.492   0.528  1.00 54.27           C
ATOM   2498  O   SER B 328       1.589  82.956   1.482  1.00 54.27           O
ATOM   2499  N   ILE B 329       0.598  82.802  -0.552  1.00109.39           N
ATOM   2500  CA  ILE B 329       0.863  81.406  -0.764  1.00109.39           C
ATOM   2501  CB  ILE B 329      -0.377  80.561  -0.721  1.00109.39           C
ATOM   2502  CG1 ILE B 329      -1.046  80.630   0.660  1.00109.39           C
ATOM   2503  CG2 ILE B 329       0.014  79.135  -1.143  1.00109.39           C
ATOM   2504  CD1 ILE B 329      -0.175  80.065   1.775  1.00109.39           C
ATOM   2505  C   ILE B 329       1.402  81.255  -2.155  1.00109.39           C
ATOM   2506  O   ILE B 329       0.725  81.583  -3.131  1.00109.39           O
ATOM   2507  N   HIS B 330       2.633  80.722  -2.278  1.00 91.41           N
ATOM   2508  CA  HIS B 330       3.242  80.545  -3.568  1.00 91.41           C
ATOM   2509  ND1 HIS B 330       4.816  81.726  -6.263  1.00 91.41           N
ATOM   2510  CG  HIS B 330       5.151  81.260  -5.012  1.00 91.41           C
ATOM   2511  CB  HIS B 330       4.413  81.510  -3.752  1.00 91.41           C
ATOM   2512  NE2 HIS B 330       6.666  80.518  -6.501  1.00 91.41           N
ATOM   2513  CD2 HIS B 330       6.274  80.526  -5.172  1.00 91.41           C
ATOM   2514  CE1 HIS B 330       5.757  81.252  -7.118  1.00 91.41           C
ATOM   2515  C   HIS B 330       3.723  79.121  -3.716  1.00 91.41           C
ATOM   2516  O   HIS B 330       4.522  78.628  -2.919  1.00 91.41           O
ATOM   2517  N   PRO B 331       3.152  78.432  -4.683  1.00164.58           N
ATOM   2518  CA  PRO B 331       3.548  77.067  -4.964  1.00164.58           C
ATOM   2519  CD  PRO B 331       1.720  78.610  -4.862  1.00164.58           C
ATOM   2520  CB  PRO B 331       2.254  76.282  -5.184  1.00164.58           C
ATOM   2521  CG  PRO B 331       1.238  77.354  -5.600  1.00164.58           C
ATOM   2522  C   PRO B 331       4.500  76.874  -6.115  1.00164.58           C
ATOM   2523  O   PRO B 331       4.431  77.613  -7.097  1.00164.58           O
ATOM   2524  N   HIS B 332       5.349  75.827  -6.036  1.00 97.07           N
ATOM   2525  CA  HIS B 332       6.236  75.435  -7.093  1.00 97.07           C
ATOM   2526  ND1 HIS B 332       9.776  76.129  -6.740  1.00 97.07           N
ATOM   2527  CG  HIS B 332       8.563  75.933  -6.117  1.00 97.07           C
ATOM   2528  CB  HIS B 332       7.576  74.892  -6.563  1.00 97.07           C
ATOM   2529  NE2 HIS B 332       9.676  77.599  -5.073  1.00 97.07           N
ATOM   2530  CD2 HIS B 332       8.517  76.840  -5.102  1.00 97.07           C
ATOM   2531  CE1 HIS B 332      10.402  77.132  -6.077  1.00 97.07           C
ATOM   2532  C   HIS B 332       5.577  74.289  -7.817  1.00 97.07           C
ATOM   2533  O   HIS B 332       4.743  73.590  -7.246  1.00 97.07           O
ATOM   2534  N   GLY B 333       5.863  74.129  -9.127  1.00 58.96           N
ATOM   2535  CA  GLY B 333       5.501  72.940  -9.862  1.00 58.96           C
ATOM   2536  C   GLY B 333       4.122  72.953 -10.460  1.00 58.96           C
ATOM   2537  O   GLY B 333       3.937  72.573 -11.615  1.00 58.96           O
ATOM   2538  N   VAL B 334       3.119  73.413  -9.699  1.00 61.77           N
ATOM   2539  CA  VAL B 334       1.731  73.331 -10.075  1.00 61.77           C
ATOM   2540  CB  VAL B 334       0.855  73.461  -8.859  1.00 61.77           C
ATOM   2541  CG1 VAL B 334      -0.617  73.583  -9.271  1.00 61.77           C
ATOM   2542  CG2 VAL B 334       1.149  72.269  -7.933  1.00 61.77           C
ATOM   2543  C   VAL B 334       1.371  74.431 -11.031  1.00 61.77           C
ATOM   2544  O   VAL B 334       2.003  75.484 -11.058  1.00 61.77           O
ATOM   2545  N   ASP B 335       0.332  74.191 -11.862  1.00 49.43           N
ATOM   2546  CA  ASP B 335      -0.132  75.162 -12.815  1.00 49.43           C
ATOM   2547  CB  ASP B 335      -0.956  74.545 -13.960  1.00 49.43           C
ATOM   2548  CG  ASP B 335      -0.059  73.653 -14.809  1.00 49.43           C
ATOM   2549  OD1 ASP B 335       1.185  73.692 -14.616  1.00 49.43           O
ATOM   2550  OD2 ASP B 335      -0.614  72.915 -15.668  1.00 49.43           O
ATOM   2551  C   ASP B 335      -1.042  76.130 -12.115  1.00 49.43           C
ATOM   2552  O   ASP B 335      -2.116  75.763 -11.639  1.00 49.43           O
ATOM   2553  N   TYR B 336      -0.617  77.406 -12.022  1.00 63.65           N
ATOM   2554  CA  TYR B 336      -1.438  78.432 -11.439  1.00 63.65           C
ATOM   2555  CB  TYR B 336      -0.972  78.871 -10.036  1.00 63.65           C
ATOM   2556  CG  TYR B 336       0.473  79.246 -10.080  1.00 63.65           C
ATOM   2557  CD1 TYR B 336       0.873  80.527 -10.386  1.00 63.65           C
ATOM   2558  CD2 TYR B 336       1.434  78.300  -9.806  1.00 63.65           C
ATOM   2559  CE1 TYR B 336       2.209  80.855 -10.419  1.00 63.65           C
ATOM   2560  CE2 TYR B 336       2.770  78.620  -9.837  1.00 63.65           C
ATOM   2561  CZ  TYR B 336       3.160  79.902 -10.143  1.00 63.65           C
ATOM   2562  OH  TYR B 336       4.530  80.235 -10.176  1.00 63.65           O
ATOM   2563  C   TYR B 336      -1.421  79.611 -12.364  1.00 63.65           C
ATOM   2564  O   TYR B 336      -0.473  79.804 -13.123  1.00 63.65           O
ATOM   2565  N   SER B 337      -2.512  80.405 -12.360  1.00 80.74           N
ATOM   2566  CA  SER B 337      -2.591  81.580 -13.182  1.00 80.74           C
ATOM   2567  CB  SER B 337      -4.033  82.042 -13.459  1.00 80.74           C
ATOM   2568  OG  SER B 337      -4.724  81.056 -14.212  1.00 80.74           O
ATOM   2569  C   SER B 337      -1.893  82.677 -12.442  1.00 80.74           C
ATOM   2570  O   SER B 337      -1.633  82.564 -11.245  1.00 80.74           O
ATOM   2571  N   THR B 338      -1.627  83.800 -13.136  1.00111.15           N
ATOM   2572  CA  THR B 338      -0.856  84.880 -12.590  1.00111.15           C
ATOM   2573  CB  THR B 338      -0.750  86.043 -13.533  1.00111.15           C
ATOM   2574  OG1 THR B 338       0.160  87.007 -13.025  1.00111.15           O
ATOM   2575  CG2 THR B 338      -2.145  86.666 -13.712  1.00111.15           C
ATOM   2576  C   THR B 338      -1.497  85.376 -11.329  1.00111.15           C
ATOM   2577  O   THR B 338      -0.806  85.738 -10.380  1.00111.15           O
ATOM   2578  N   ASP B 339      -2.839  85.397 -11.282  1.00129.31           N
ATOM   2579  CA  ASP B 339      -3.570  85.891 -10.147  1.00129.31           C
ATOM   2580  CB  ASP B 339      -5.093  85.844 -10.359  1.00129.31           C
ATOM   2581  CG  ASP B 339      -5.456  86.897 -11.397  1.00129.31           C
ATOM   2582  OD1 ASP B 339      -4.572  87.732 -11.727  1.00129.31           O
ATOM   2583  OD2 ASP B 339      -6.624  86.884 -11.869  1.00129.31           O
ATOM   2584  C   ASP B 339      -3.258  85.073  -8.919  1.00129.31           C
ATOM   2585  O   ASP B 339      -3.429  85.547  -7.799  1.00129.31           O
ATOM   2586  N   SER B 340      -2.931  83.780  -9.086  1.00 93.54           N
ATOM   2587  CA  SER B 340      -2.598  82.897  -7.990  1.00 93.54           C
ATOM   2588  CB  SER B 340      -3.143  81.474  -8.195  1.00 93.54           C
ATOM   2589  OG  SER B 340      -4.563  81.499  -8.222  1.00 93.54           O
ATOM   2590  C   SER B 340      -1.110  82.770  -7.724  1.00 93.54           C
ATOM   2591  O   SER B 340      -0.706  81.795  -7.092  1.00 93.54           O
ATOM   2592  N   ASP B 341      -0.239  83.660  -8.247  1.00127.45           N
ATOM   2593  CA  ASP B 341       1.184  83.472  -8.062  1.00127.45           C
ATOM   2594  CB  ASP B 341       2.083  84.214  -9.074  1.00127.45           C
ATOM   2595  CG  ASP B 341       2.039  85.715  -8.854  1.00127.45           C
ATOM   2596  OD1 ASP B 341       1.122  86.198  -8.139  1.00127.45           O
ATOM   2597  OD2 ASP B 341       2.945  86.401  -9.399  1.00127.45           O
ATOM   2598  C   ASP B 341       1.647  83.798  -6.668  1.00127.45           C
ATOM   2599  O   ASP B 341       2.744  83.399  -6.279  1.00127.45           O
ATOM   2600  N   GLY B 342       0.887  84.606  -5.903  1.00 50.65           N
ATOM   2601  CA  GLY B 342       1.256  84.870  -4.539  1.00 50.65           C
ATOM   2602  C   GLY B 342       2.260  85.983  -4.432  1.00 50.65           C
ATOM   2603  O   GLY B 342       2.878  86.136  -3.381  1.00 50.65           O
ATOM   2604  N   ALA B 343       2.446  86.807  -5.484  1.00 56.57           N
ATOM   2605  CA  ALA B 343       3.432  87.858  -5.409  1.00 56.57           C
ATOM   2606  CB  ALA B 343       4.342  87.930  -6.648  1.00 56.57           C
ATOM   2607  C   ALA B 343       2.747  89.189  -5.285  1.00 56.57           C
ATOM   2608  O   ALA B 343       1.607  89.368  -5.713  1.00 56.57           O
ATOM   2609  N   PRO B 344       3.413  90.118  -4.642  1.00135.87           N
ATOM   2610  CA  PRO B 344       2.881  91.451  -4.522  1.00135.87           C
ATOM   2611  CD  PRO B 344       4.283  89.779  -3.527  1.00135.87           C
ATOM   2612  CB  PRO B 344       3.758  92.158  -3.493  1.00135.87           C
ATOM   2613  CG  PRO B 344       4.256  91.007  -2.599  1.00135.87           C
ATOM   2614  C   PRO B 344       2.817  92.123  -5.855  1.00135.87           C
ATOM   2615  O   PRO B 344       1.889  92.895  -6.098  1.00135.87           O
ATOM   2616  N   LEU B 345       3.767  91.801  -6.750  1.00155.36           N
ATOM   2617  CA  LEU B 345       3.828  92.445  -8.029  1.00155.36           C
ATOM   2618  CB  LEU B 345       4.987  91.919  -8.893  1.00155.36           C
ATOM   2619  CG  LEU B 345       6.374  92.202  -8.286  1.00155.36           C
ATOM   2620  CD1 LEU B 345       7.500  91.663  -9.185  1.00155.36           C
ATOM   2621  CD2 LEU B 345       6.543  93.693  -7.950  1.00155.36           C
ATOM   2622  C   LEU B 345       2.553  92.169  -8.761  1.00155.36           C
ATOM   2623  O   LEU B 345       2.027  93.055  -9.436  1.00155.36           O
ATOM   2624  N   ASN B 346       2.012  90.937  -8.664  1.00136.01           N
ATOM   2625  CA  ASN B 346       0.810  90.699  -9.417  1.00136.01           C
ATOM   2626  CB  ASN B 346       0.762  89.304 -10.063  1.00136.01           C
ATOM   2627  CG  ASN B 346       1.744  89.291 -11.226  1.00136.01           C
ATOM   2628  OD1 ASN B 346       1.772  90.214 -12.039  1.00136.01           O
ATOM   2629  ND2 ASN B 346       2.578  88.220 -11.309  1.00136.01           N
ATOM   2630  C   ASN B 346      -0.398  90.832  -8.533  1.00136.01           C
ATOM   2631  O   ASN B 346      -1.450  90.269  -8.837  1.00136.01           O
ATOM   2632  N   ALA B 347      -0.289  91.614  -7.438  1.00227.60           N
ATOM   2633  CA  ALA B 347      -1.393  91.888  -6.551  1.00227.60           C
ATOM   2634  CB  ALA B 347      -2.508  92.716  -7.213  1.00227.60           C
ATOM   2635  C   ALA B 347      -1.997  90.604  -6.059  1.00227.60           C
ATOM   2636  O   ALA B 347      -3.191  90.543  -5.767  1.00227.60           O
ATOM   2637  N   SER B 348      -1.179  89.539  -5.974  1.00162.62           N
ATOM   2638  CA  SER B 348      -1.620  88.224  -5.592  1.00162.62           C
ATOM   2639  CB  SER B 348      -0.852  87.093  -6.294  1.00162.62           C
ATOM   2640  OG  SER B 348      -1.287  86.976  -7.640  1.00162.62           O
ATOM   2641  C   SER B 348      -1.565  87.942  -4.118  1.00162.62           C
ATOM   2642  O   SER B 348      -1.899  86.827  -3.722  1.00162.62           O
ATOM   2643  N   PHE B 349      -1.099  88.893  -3.284  1.00 78.59           N
ATOM   2644  CA  PHE B 349      -0.953  88.712  -1.859  1.00 78.59           C
ATOM   2645  CB  PHE B 349       0.113  89.640  -1.245  1.00 78.59           C
ATOM   2646  CG  PHE B 349      -0.288  91.041  -1.565  1.00 78.59           C
ATOM   2647  CD1 PHE B 349      -1.190  91.718  -0.778  1.00 78.59           C
ATOM   2648  CD2 PHE B 349       0.244  91.678  -2.662  1.00 78.59           C
ATOM   2649  CE1 PHE B 349      -1.557  93.007  -1.084  1.00 78.59           C
ATOM   2650  CE2 PHE B 349      -0.118  92.968  -2.972  1.00 78.59           C
ATOM   2651  CZ  PHE B 349      -1.021  93.637  -2.181  1.00 78.59           C
ATOM   2652  C   PHE B 349      -2.253  88.994  -1.155  1.00 78.59           C
ATOM   2653  O   PHE B 349      -3.279  89.247  -1.787  1.00 78.59           O
ATOM   2654  N   ASN B 350      -2.243  88.889   0.198  1.00 52.16           N
ATOM   2655  CA  ASN B 350      -3.446  89.107   0.959  1.00 52.16           C
ATOM   2656  CB  ASN B 350      -4.017  87.816   1.571  1.00 52.16           C
ATOM   2657  CG  ASN B 350      -4.455  86.903   0.435  1.00 52.16           C
ATOM   2658  OD1 ASN B 350      -5.061  87.347  -0.539  1.00 52.16           O
ATOM   2659  ND2 ASN B 350      -4.134  85.588   0.561  1.00 52.16           N
ATOM   2660  C   ASN B 350      -3.168  90.037   2.109  1.00 52.16           C
ATOM   2661  O   ASN B 350      -2.175  89.900   2.821  1.00 52.16           O
ATOM   2662  N   ASN B 351      -4.090  90.996   2.332  1.00 94.35           N
ATOM   2663  CA  ASN B 351      -3.998  91.991   3.369  1.00 94.35           C
ATOM   2664  CB  ASN B 351      -5.027  93.124   3.172  1.00 94.35           C
ATOM   2665  CG  ASN B 351      -4.765  94.246   4.165  1.00 94.35           C
ATOM   2666  OD1 ASN B 351      -3.828  95.027   4.008  1.00 94.35           O
ATOM   2667  ND2 ASN B 351      -5.623  94.337   5.217  1.00 94.35           N
ATOM   2668  C   ASN B 351      -4.275  91.332   4.685  1.00 94.35           C
ATOM   2669  O   ASN B 351      -4.798  90.221   4.736  1.00 94.35           O
ATOM   2670  N   PRO B 352      -3.919  91.973   5.768  1.00 77.17           N
ATOM   2671  CA  PRO B 352      -4.196  91.365   7.038  1.00 77.17           C
ATOM   2672  CD  PRO B 352      -2.704  92.771   5.816  1.00 77.17           C
ATOM   2673  CB  PRO B 352      -3.443  92.196   8.071  1.00 77.17           C
ATOM   2674  CG  PRO B 352      -2.220  92.699   7.278  1.00 77.17           C
ATOM   2675  C   PRO B 352      -5.665  91.207   7.263  1.00 77.17           C
ATOM   2676  O   PRO B 352      -6.419  92.145   7.012  1.00 77.17           O
ATOM   2677  N   GLY B 353      -6.082  90.010   7.722  1.00 29.12           N
ATOM   2678  CA  GLY B 353      -7.452  89.707   8.013  1.00 29.12           C
ATOM   2679  C   GLY B 353      -8.177  89.371   6.740  1.00 29.12           C
ATOM   2680  O   GLY B 353      -9.355  89.022   6.775  1.00 29.12           O
ATOM   2681  N   GLU B 354      -7.491  89.441   5.580  1.00 80.67           N
ATOM   2682  CA  GLU B 354      -8.146  89.232   4.315  1.00 80.67           C
ATOM   2683  CB  GLU B 354      -7.463  89.948   3.131  1.00 80.67           C
ATOM   2684  CG  GLU B 354      -8.297  89.923   1.846  1.00 80.67           C
ATOM   2685  CD  GLU B 354      -7.501  90.557   0.714  1.00 80.67           C
ATOM   2686  OE1 GLU B 354      -6.286  90.819   0.912  1.00 80.67           O
ATOM   2687  OE2 GLU B 354      -8.102  90.781  -0.371  1.00 80.67           O
ATOM   2688  C   GLU B 354      -8.202  87.774   3.968  1.00 80.67           C
ATOM   2689  O   GLU B 354      -7.558  86.937   4.599  1.00 80.67           O
ATOM   2690  N   THR B 355      -9.039  87.441   2.959  1.00 35.63           N
ATOM   2691  CA  THR B 355      -9.149  86.100   2.458  1.00 35.63           C
ATOM   2692  CB  THR B 355     -10.452  85.433   2.791  1.00 35.63           C
ATOM   2693  OG1 THR B 355     -10.629  85.376   4.199  1.00 35.63           O
ATOM   2694  CG2 THR B 355     -10.440  84.012   2.203  1.00 35.63           C
ATOM   2695  C   THR B 355      -9.056  86.159   0.962  1.00 35.63           C
ATOM   2696  O   THR B 355      -9.454  87.141   0.337  1.00 35.63           O
ATOM   2697  N   ARG B 356      -8.494  85.100   0.346  1.00 93.66           N
ATOM   2698  CA  ARG B 356      -8.375  85.068  -1.083  1.00 93.66           C
ATOM   2699  CB  ARG B 356      -7.046  85.666  -1.573  1.00 93.66           C
ATOM   2700  CG  ARG B 356      -6.913  85.796  -3.092  1.00 93.66           C
ATOM   2701  CD  ARG B 356      -5.498  86.197  -3.520  1.00 93.66           C
ATOM   2702  NE  ARG B 356      -5.474  86.327  -5.004  1.00 93.66           N
ATOM   2703  CZ  ARG B 356      -5.773  87.527  -5.583  1.00 93.66           C
ATOM   2704  NH1 ARG B 356      -6.118  88.593  -4.804  1.00 93.66           N
ATOM   2705  NH2 ARG B 356      -5.718  87.663  -6.940  1.00 93.66           N
ATOM   2706  C   ARG B 356      -8.390  83.628  -1.480  1.00 93.66           C
ATOM   2707  O   ARG B 356      -7.945  82.768  -0.722  1.00 93.66           O
ATOM   2708  N   THR B 357      -8.914  83.322  -2.683  1.00120.67           N
ATOM   2709  CA  THR B 357      -8.929  81.952  -3.100  1.00120.67           C
ATOM   2710  CB  THR B 357     -10.244  81.483  -3.643  1.00120.67           C
ATOM   2711  OG1 THR B 357     -10.645  82.305  -4.728  1.00120.67           O
ATOM   2712  CG2 THR B 357     -11.287  81.505  -2.523  1.00120.67           C
ATOM   2713  C   THR B 357      -7.935  81.771  -4.193  1.00120.67           C
ATOM   2714  O   THR B 357      -8.038  82.373  -5.261  1.00120.67           O
ATOM   2715  N   TYR B 358      -6.936  80.912  -3.927  1.00 66.46           N
ATOM   2716  CA  TYR B 358      -5.925  80.567  -4.880  1.00 66.46           C
ATOM   2717  CB  TYR B 358      -4.557  80.230  -4.257  1.00 66.46           C
ATOM   2718  CG  TYR B 358      -3.959  81.450  -3.643  1.00 66.46           C
ATOM   2719  CD1 TYR B 358      -3.343  82.397  -4.430  1.00 66.46           C
ATOM   2720  CD2 TYR B 358      -3.992  81.637  -2.280  1.00 66.46           C
ATOM   2721  CE1 TYR B 358      -2.782  83.520  -3.868  1.00 66.46           C
ATOM   2722  CE2 TYR B 358      -3.432  82.757  -1.712  1.00 66.46           C
ATOM   2723  CZ  TYR B 358      -2.827  83.700  -2.507  1.00 66.46           C
ATOM   2724  OH  TYR B 358      -2.251  84.850  -1.926  1.00 66.46           O
ATOM   2725  C   TYR B 358      -6.379  79.321  -5.573  1.00 66.46           C
ATOM   2726  O   TYR B 358      -7.060  78.488  -4.977  1.00 66.46           O
ATOM   2727  N   VAL B 359      -6.063  79.190  -6.879  1.00 42.13           N
ATOM   2728  CA  VAL B 359      -6.421  77.994  -7.589  1.00 42.13           C
ATOM   2729  CB  VAL B 359      -7.353  78.243  -8.737  1.00 42.13           C
ATOM   2730  CG1 VAL B 359      -7.570  76.919  -9.488  1.00 42.13           C
ATOM   2731  CG2 VAL B 359      -8.647  78.871  -8.192  1.00 42.13           C
ATOM   2732  C   VAL B 359      -5.174  77.384  -8.159  1.00 42.13           C
ATOM   2733  O   VAL B 359      -4.388  78.051  -8.832  1.00 42.13           O
ATOM   2734  N   TRP B 360      -4.976  76.075  -7.904  1.00 60.87           N
ATOM   2735  CA  TRP B 360      -3.839  75.352  -8.397  1.00 60.87           C
ATOM   2736  CB  TRP B 360      -3.046  74.660  -7.279  1.00 60.87           C
ATOM   2737  CG  TRP B 360      -2.407  75.608  -6.297  1.00 60.87           C
ATOM   2738  CD2 TRP B 360      -1.859  75.199  -5.035  1.00 60.87           C
ATOM   2739  CD1 TRP B 360      -2.234  76.958  -6.378  1.00 60.87           C
ATOM   2740  NE1 TRP B 360      -1.606  77.418  -5.245  1.00 60.87           N
ATOM   2741  CE2 TRP B 360      -1.369  76.345  -4.410  1.00 60.87           C
ATOM   2742  CE3 TRP B 360      -1.773  73.970  -4.446  1.00 60.87           C
ATOM   2743  CZ2 TRP B 360      -0.780  76.278  -3.179  1.00 60.87           C
ATOM   2744  CZ3 TRP B 360      -1.178  73.906  -3.206  1.00 60.87           C
ATOM   2745  CH2 TRP B 360      -0.690  75.037  -2.586  1.00 60.87           C
ATOM   2746  C   TRP B 360      -4.382  74.254  -9.252  1.00 60.87           C
ATOM   2747  O   TRP B 360      -5.399  73.648  -8.924  1.00 60.87           O
ATOM   2748  N   ARG B 361      -3.718  73.968 -10.385  1.00 88.14           N
ATOM   2749  CA  ARG B 361      -4.203  72.917 -11.230  1.00 88.14           C
ATOM   2750  CB  ARG B 361      -4.808  73.416 -12.553  1.00 88.14           C
ATOM   2751  CG  ARG B 361      -6.154  74.120 -12.367  1.00 88.14           C
ATOM   2752  CD  ARG B 361      -6.778  74.623 -13.669  1.00 88.14           C
ATOM   2753  NE  ARG B 361      -8.154  75.093 -13.347  1.00 88.14           N
ATOM   2754  CZ  ARG B 361      -8.356  76.353 -12.863  1.00 88.14           C
ATOM   2755  NH1 ARG B 361      -7.296  77.191 -12.670  1.00 88.14           N
ATOM   2756  NH2 ARG B 361      -9.621  76.773 -12.568  1.00 88.14           N
ATOM   2757  C   ARG B 361      -3.049  72.034 -11.561  1.00 88.14           C
ATOM   2758  O   ARG B 361      -1.891  72.400 -11.378  1.00 88.14           O
ATOM   2759  N   SER B 362      -3.346  70.811 -12.026  1.00 33.03           N
ATOM   2760  CA  SER B 362      -2.309  69.897 -12.395  1.00 33.03           C
ATOM   2761  CB  SER B 362      -2.068  68.787 -11.359  1.00 33.03           C
ATOM   2762  OG  SER B 362      -3.238  67.998 -11.207  1.00 33.03           O
ATOM   2763  C   SER B 362      -2.758  69.249 -13.660  1.00 33.03           C
ATOM   2764  O   SER B 362      -3.950  69.224 -13.964  1.00 33.03           O
ATOM   2765  N   HIS B 363      -1.808  68.722 -14.452  1.00 48.39           N
ATOM   2766  CA  HIS B 363      -2.201  68.117 -15.685  1.00 48.39           C
ATOM   2767  ND1 HIS B 363       0.340  70.183 -16.342  1.00 48.39           N
ATOM   2768  CG  HIS B 363      -0.324  69.180 -17.014  1.00 48.39           C
ATOM   2769  CB  HIS B 363      -1.802  68.944 -16.919  1.00 48.39           C
ATOM   2770  NE2 HIS B 363       1.873  69.080 -17.515  1.00 48.39           N
ATOM   2771  CD2 HIS B 363       0.627  68.516 -17.725  1.00 48.39           C
ATOM   2772  CE1 HIS B 363       1.650  70.077 -16.678  1.00 48.39           C
ATOM   2773  C   HIS B 363      -1.528  66.789 -15.800  1.00 48.39           C
ATOM   2774  O   HIS B 363      -0.529  66.515 -15.137  1.00 48.39           O
ATOM   2775  N   GLU B 364      -2.125  65.918 -16.633  1.00 61.15           N
ATOM   2776  CA  GLU B 364      -1.637  64.607 -16.952  1.00 61.15           C
ATOM   2777  CB  GLU B 364      -2.751  63.737 -17.554  1.00 61.15           C
ATOM   2778  CG  GLU B 364      -3.981  63.597 -16.655  1.00 61.15           C
ATOM   2779  CD  GLU B 364      -5.171  63.283 -17.554  1.00 61.15           C
ATOM   2780  OE1 GLU B 364      -5.392  64.060 -18.522  1.00 61.15           O
ATOM   2781  OE2 GLU B 364      -5.874  62.272 -17.288  1.00 61.15           O
ATOM   2782  C   GLU B 364      -0.645  64.800 -18.057  1.00 61.15           C
ATOM   2783  O   GLU B 364      -0.710  65.795 -18.776  1.00 61.15           O
ATOM   2784  N   MET B 365       0.313  63.864 -18.219  1.00149.66           N
ATOM   2785  CA  MET B 365       1.235  63.987 -19.314  1.00149.66           C
ATOM   2786  CB  MET B 365       2.543  63.189 -19.125  1.00149.66           C
ATOM   2787  CG  MET B 365       2.385  61.670 -18.991  1.00149.66           C
ATOM   2788  SD  MET B 365       1.968  60.784 -20.524  1.00149.66           S
ATOM   2789  CE  MET B 365       0.369  60.167 -19.928  1.00149.66           C
ATOM   2790  C   MET B 365       0.538  63.504 -20.548  1.00149.66           C
ATOM   2791  O   MET B 365      -0.421  62.738 -20.464  1.00149.66           O
ATOM   2792  N   VAL B 366       0.962  63.988 -21.736  1.00 96.94           N
ATOM   2793  CA  VAL B 366       0.330  63.524 -22.940  1.00 96.94           C
ATOM   2794  CB  VAL B 366      -1.124  63.908 -23.017  1.00 96.94           C
ATOM   2795  CG1 VAL B 366      -1.214  65.440 -23.109  1.00 96.94           C
ATOM   2796  CG2 VAL B 366      -1.801  63.163 -24.181  1.00 96.94           C
ATOM   2797  C   VAL B 366       1.040  64.121 -24.117  1.00 96.94           C
ATOM   2798  O   VAL B 366       1.874  65.014 -23.972  1.00 96.94           O
ATOM   2799  N   ALA B 367       0.741  63.607 -25.329  1.00 32.20           N
ATOM   2800  CA  ALA B 367       1.349  64.129 -26.516  1.00 32.20           C
ATOM   2801  CB  ALA B 367       1.261  63.179 -27.724  1.00 32.20           C
ATOM   2802  C   ALA B 367       0.663  65.406 -26.890  1.00 32.20           C
ATOM   2803  O   ALA B 367      -0.550  65.553 -26.740  1.00 32.20           O
ATOM   2804  N   ALA B 368       1.459  66.376 -27.380  1.00 34.94           N
ATOM   2805  CA  ALA B 368       0.962  67.630 -27.865  1.00 34.94           C
ATOM   2806  CB  ALA B 368       1.986  68.774 -27.781  1.00 34.94           C
ATOM   2807  C   ALA B 368       0.623  67.428 -29.313  1.00 34.94           C
ATOM   2808  O   ALA B 368       0.947  66.394 -29.896  1.00 34.94           O
ATOM   2809  N   THR B 369      -0.062  68.413 -29.928  1.00 29.31           N
ATOM   2810  CA  THR B 369      -0.436  68.326 -31.314  1.00 29.31           C
ATOM   2811  CB  THR B 369      -1.265  69.493 -31.773  1.00 29.31           C
ATOM   2812  OG1 THR B 369      -2.456  69.581 -31.004  1.00 29.31           O
ATOM   2813  CG2 THR B 369      -1.611  69.296 -33.258  1.00 29.31           C
ATOM   2814  C   THR B 369       0.827  68.296 -32.119  1.00 29.31           C
ATOM   2815  O   THR B 369       0.918  67.621 -33.143  1.00 29.31           O
ATOM   2816  N   GLY B 370       1.841  69.034 -31.637  1.00 47.87           N
ATOM   2817  CA  GLY B 370       3.145  69.183 -32.219  1.00 47.87           C
ATOM   2818  C   GLY B 370       3.828  67.849 -32.236  1.00 47.87           C
ATOM   2819  O   GLY B 370       4.794  67.657 -32.974  1.00 47.87           O
ATOM   2820  N   ARG B 371       3.343  66.907 -31.401  1.00210.48           N
ATOM   2821  CA  ARG B 371       3.921  65.604 -31.188  1.00210.48           C
ATOM   2822  CB  ARG B 371       4.648  64.992 -32.400  1.00210.48           C
ATOM   2823  CG  ARG B 371       3.778  64.353 -33.477  1.00210.48           C
ATOM   2824  CD  ARG B 371       4.631  63.523 -34.437  1.00210.48           C
ATOM   2825  NE  ARG B 371       5.570  62.735 -33.586  1.00210.48           N
ATOM   2826  CZ  ARG B 371       6.907  62.727 -33.860  1.00210.48           C
ATOM   2827  NH1 ARG B 371       7.376  63.378 -34.963  1.00210.48           N
ATOM   2828  NH2 ARG B 371       7.771  62.079 -33.025  1.00210.48           N
ATOM   2829  C   ARG B 371       4.967  65.655 -30.117  1.00210.48           C
ATOM   2830  O   ARG B 371       5.662  64.665 -29.899  1.00210.48           O
ATOM   2831  N   ARG B 372       5.101  66.787 -29.401  1.00157.33           N
ATOM   2832  CA  ARG B 372       6.012  66.839 -28.289  1.00157.33           C
ATOM   2833  CB  ARG B 372       6.411  68.266 -27.882  1.00157.33           C
ATOM   2834  CG  ARG B 372       7.347  68.936 -28.885  1.00157.33           C
ATOM   2835  CD  ARG B 372       8.820  68.639 -28.608  1.00157.33           C
ATOM   2836  NE  ARG B 372       8.976  67.160 -28.513  1.00157.33           N
ATOM   2837  CZ  ARG B 372       9.188  66.420 -29.642  1.00157.33           C
ATOM   2838  NH1 ARG B 372       9.260  67.035 -30.859  1.00157.33           N
ATOM   2839  NH2 ARG B 372       9.341  65.066 -29.555  1.00157.33           N
ATOM   2840  C   ARG B 372       5.309  66.236 -27.110  1.00157.33           C
ATOM   2841  O   ARG B 372       4.094  66.050 -27.137  1.00157.33           O
ATOM   2842  N   PHE B 373       6.062  65.909 -26.036  1.00 73.68           N
ATOM   2843  CA  PHE B 373       5.470  65.218 -24.920  1.00 73.68           C
ATOM   2844  CB  PHE B 373       6.372  64.038 -24.501  1.00 73.68           C
ATOM   2845  CG  PHE B 373       5.561  62.910 -23.961  1.00 73.68           C
ATOM   2846  CD1 PHE B 373       5.080  62.905 -22.674  1.00 73.68           C
ATOM   2847  CD2 PHE B 373       5.297  61.831 -24.778  1.00 73.68           C
ATOM   2848  CE1 PHE B 373       4.340  61.837 -22.217  1.00 73.68           C
ATOM   2849  CE2 PHE B 373       4.558  60.761 -24.328  1.00 73.68           C
ATOM   2850  CZ  PHE B 373       4.078  60.766 -23.041  1.00 73.68           C
ATOM   2851  C   PHE B 373       5.400  66.178 -23.758  1.00 73.68           C
ATOM   2852  O   PHE B 373       6.431  66.668 -23.299  1.00 73.68           O
ATOM   2853  N   ARG B 374       4.187  66.492 -23.237  1.00187.65           N
ATOM   2854  CA  ARG B 374       4.183  67.381 -22.104  1.00187.65           C
ATOM   2855  CB  ARG B 374       2.995  68.350 -21.995  1.00187.65           C
ATOM   2856  CG  ARG B 374       1.625  67.723 -21.784  1.00187.65           C
ATOM   2857  CD  ARG B 374       0.536  68.792 -21.675  1.00187.65           C
ATOM   2858  NE  ARG B 374       0.932  69.706 -20.565  1.00187.65           N
ATOM   2859  CZ  ARG B 374       0.040  70.617 -20.079  1.00187.65           C
ATOM   2860  NH1 ARG B 374      -1.216  70.688 -20.607  1.00187.65           N
ATOM   2861  NH2 ARG B 374       0.400  71.448 -19.056  1.00187.65           N
ATOM   2862  C   ARG B 374       4.305  66.570 -20.844  1.00187.65           C
ATOM   2863  O   ARG B 374       3.622  65.569 -20.634  1.00187.65           O
ATOM   2864  N   PRO B 375       5.176  67.045 -19.991  1.00164.07           N
ATOM   2865  CA  PRO B 375       5.631  66.374 -18.795  1.00164.07           C
ATOM   2866  CD  PRO B 375       5.669  68.407 -20.090  1.00164.07           C
ATOM   2867  CB  PRO B 375       6.657  67.319 -18.166  1.00164.07           C
ATOM   2868  CG  PRO B 375       6.275  68.706 -18.712  1.00164.07           C
ATOM   2869  C   PRO B 375       4.655  65.867 -17.774  1.00164.07           C
ATOM   2870  O   PRO B 375       4.861  64.753 -17.296  1.00164.07           O
ATOM   2871  N   GLY B 376       3.604  66.622 -17.408  1.00 33.68           N
ATOM   2872  CA  GLY B 376       2.754  66.152 -16.346  1.00 33.68           C
ATOM   2873  C   GLY B 376       3.240  66.816 -15.088  1.00 33.68           C
ATOM   2874  O   GLY B 376       4.427  67.097 -14.944  1.00 33.68           O
ATOM   2875  N   SER B 377       2.316  67.093 -14.146  1.00 59.31           N
ATOM   2876  CA  SER B 377       2.600  67.800 -12.922  1.00 59.31           C
ATOM   2877  CB  SER B 377       1.347  68.465 -12.327  1.00 59.31           C
ATOM   2878  OG  SER B 377       0.853  69.459 -13.215  1.00 59.31           O
ATOM   2879  C   SER B 377       3.210  66.951 -11.833  1.00 59.31           C
ATOM   2880  O   SER B 377       3.655  67.491 -10.821  1.00 59.31           O
ATOM   2881  N   ALA B 378       3.266  65.616 -11.983  1.00 48.54           N
ATOM   2882  CA  ALA B 378       3.677  64.770 -10.887  1.00 48.54           C
ATOM   2883  CB  ALA B 378       3.690  63.273 -11.248  1.00 48.54           C
ATOM   2884  C   ALA B 378       5.044  65.117 -10.377  1.00 48.54           C
ATOM   2885  O   ALA B 378       5.966  65.402 -11.143  1.00 48.54           O
ATOM   2886  N   GLY B 379       5.195  65.088  -9.029  1.00 31.50           N
ATOM   2887  CA  GLY B 379       6.465  65.351  -8.414  1.00 31.50           C
ATOM   2888  C   GLY B 379       6.283  65.729  -6.974  1.00 31.50           C
ATOM   2889  O   GLY B 379       5.173  65.751  -6.439  1.00 31.50           O
ATOM   2890  N   TYR B 380       7.417  66.036  -6.311  1.00 74.22           N
ATOM   2891  CA  TYR B 380       7.415  66.471  -4.946  1.00 74.22           C
ATOM   2892  CB  TYR B 380       8.511  65.827  -4.077  1.00 74.22           C
ATOM   2893  CG  TYR B 380       8.153  64.398  -3.839  1.00 74.22           C
ATOM   2894  CD1 TYR B 380       7.308  64.064  -2.805  1.00 74.22           C
ATOM   2895  CD2 TYR B 380       8.660  63.393  -4.632  1.00 74.22           C
ATOM   2896  CE1 TYR B 380       6.964  62.756  -2.564  1.00 74.22           C
ATOM   2897  CE2 TYR B 380       8.319  62.080  -4.396  1.00 74.22           C
ATOM   2898  CZ  TYR B 380       7.470  61.760  -3.361  1.00 74.22           C
ATOM   2899  OH  TYR B 380       7.118  60.416  -3.115  1.00 74.22           O
ATOM   2900  C   TYR B 380       7.685  67.937  -5.001  1.00 74.22           C
ATOM   2901  O   TYR B 380       8.751  68.368  -5.438  1.00 74.22           O
ATOM   2902  N   TRP B 381       6.712  68.744  -4.537  1.00 77.73           N
ATOM   2903  CA  TRP B 381       6.801  70.166  -4.692  1.00 77.73           C
ATOM   2904  CB  TRP B 381       5.696  70.706  -5.609  1.00 77.73           C
ATOM   2905  CG  TRP B 381       5.716  70.087  -6.986  1.00 77.73           C
ATOM   2906  CD2 TRP B 381       6.634  70.447  -8.030  1.00 77.73           C
ATOM   2907  CD1 TRP B 381       4.924  69.099  -7.493  1.00 77.73           C
ATOM   2908  NE1 TRP B 381       5.286  68.825  -8.790  1.00 77.73           N
ATOM   2909  CE2 TRP B 381       6.337  69.647  -9.133  1.00 77.73           C
ATOM   2910  CE3 TRP B 381       7.642  71.366  -8.065  1.00 77.73           C
ATOM   2911  CZ2 TRP B 381       7.048  69.755 -10.295  1.00 77.73           C
ATOM   2912  CZ3 TRP B 381       8.354  71.475  -9.239  1.00 77.73           C
ATOM   2913  CH2 TRP B 381       8.062  70.686 -10.333  1.00 77.73           C
ATOM   2914  C   TRP B 381       6.619  70.813  -3.352  1.00 77.73           C
ATOM   2915  O   TRP B 381       6.665  70.145  -2.321  1.00 77.73           O
ATOM   2916  N   HIS B 382       6.468  72.158  -3.328  1.00 64.74           N
ATOM   2917  CA  HIS B 382       6.262  72.816  -2.066  1.00 64.74           C
ATOM   2918  ND1 HIS B 382       8.935  75.094  -1.839  1.00 64.74           N
ATOM   2919  CG  HIS B 382       8.620  73.769  -2.039  1.00 64.74           C
ATOM   2920  CB  HIS B 382       7.565  73.028  -1.275  1.00 64.74           C
ATOM   2921  NE2 HIS B 382      10.281  74.358  -3.449  1.00 64.74           N
ATOM   2922  CD2 HIS B 382       9.451  73.335  -3.026  1.00 64.74           C
ATOM   2923  CE1 HIS B 382       9.934  75.394  -2.707  1.00 64.74           C
ATOM   2924  C   HIS B 382       5.604  74.149  -2.274  1.00 64.74           C
ATOM   2925  O   HIS B 382       5.478  74.628  -3.400  1.00 64.74           O
ATOM   2926  N   TYR B 383       5.126  74.755  -1.161  1.00 61.40           N
ATOM   2927  CA  TYR B 383       4.503  76.052  -1.166  1.00 61.40           C
ATOM   2928  CB  TYR B 383       2.977  76.015  -0.939  1.00 61.40           C
ATOM   2929  CG  TYR B 383       2.679  75.387   0.383  1.00 61.40           C
ATOM   2930  CD1 TYR B 383       2.729  76.124   1.546  1.00 61.40           C
ATOM   2931  CD2 TYR B 383       2.337  74.056   0.459  1.00 61.40           C
ATOM   2932  CE1 TYR B 383       2.448  75.541   2.761  1.00 61.40           C
ATOM   2933  CE2 TYR B 383       2.055  73.468   1.670  1.00 61.40           C
ATOM   2934  CZ  TYR B 383       2.111  74.210   2.825  1.00 61.40           C
ATOM   2935  OH  TYR B 383       1.821  73.607   4.069  1.00 61.40           O
ATOM   2936  C   TYR B 383       5.122  76.834  -0.048  1.00 61.40           C
ATOM   2937  O   TYR B 383       5.605  76.253   0.922  1.00 61.40           O
ATOM   2938  N   HIS B 384       5.166  78.178  -0.179  1.00 58.94           N
ATOM   2939  CA  HIS B 384       5.725  79.006   0.858  1.00 58.94           C
ATOM   2940  ND1 HIS B 384       8.214  80.867  -0.565  1.00 58.94           N
ATOM   2941  CG  HIS B 384       7.865  79.548  -0.380  1.00 58.94           C
ATOM   2942  CB  HIS B 384       7.263  79.009   0.880  1.00 58.94           C
ATOM   2943  NE2 HIS B 384       8.708  79.807  -2.455  1.00 58.94           N
ATOM   2944  CD2 HIS B 384       8.174  78.914  -1.543  1.00 58.94           C
ATOM   2945  CE1 HIS B 384       8.712  80.967  -1.823  1.00 58.94           C
ATOM   2946  C   HIS B 384       5.262  80.420   0.639  1.00 58.94           C
ATOM   2947  O   HIS B 384       4.597  80.716  -0.352  1.00 58.94           O
ATOM   2948  N   ASP B 385       5.574  81.325   1.596  1.00 77.31           N
ATOM   2949  CA  ASP B 385       5.184  82.716   1.531  1.00 77.31           C
ATOM   2950  CB  ASP B 385       5.224  83.411   2.902  1.00 77.31           C
ATOM   2951  CG  ASP B 385       4.691  84.828   2.749  0.50 77.31           C
ATOM   2952  OD1 ASP B 385       3.802  85.045   1.884  0.50 77.31           O
ATOM   2953  OD2 ASP B 385       5.179  85.718   3.493  0.50 77.31           O
ATOM   2954  C   ASP B 385       6.103  83.484   0.622  1.00 77.31           C
ATOM   2955  O   ASP B 385       7.305  83.239   0.582  1.00 77.31           O
ATOM   2956  N   HIS B 386       5.530  84.347  -0.243  1.00156.05           N
ATOM   2957  CA  HIS B 386       6.316  85.167  -1.126  1.00156.05           C
ATOM   2958  ND1 HIS B 386       7.486  86.473  -3.952  1.00156.05           N
ATOM   2959  CG  HIS B 386       6.881  85.289  -3.594  1.00156.05           C
ATOM   2960  CB  HIS B 386       5.786  85.144  -2.572  1.00156.05           C
ATOM   2961  NE2 HIS B 386       8.469  84.874  -5.151  1.00156.05           N
ATOM   2962  CD2 HIS B 386       7.494  84.324  -4.337  1.00156.05           C
ATOM   2963  CE1 HIS B 386       8.427  86.168  -4.884  1.00156.05           C
ATOM   2964  C   HIS B 386       6.495  86.608  -0.687  1.00156.05           C
ATOM   2965  O   HIS B 386       7.173  87.356  -1.378  1.00156.05           O
ATOM   2966  N   ALA B 387       5.616  87.099   0.210  1.00146.78           N
ATOM   2967  CA  ALA B 387       5.506  88.460   0.702  1.00146.78           C
ATOM   2968  CB  ALA B 387       4.034  88.888   0.836  1.00146.78           C
ATOM   2969  C   ALA B 387       6.177  88.921   1.965  1.00146.78           C
ATOM   2970  O   ALA B 387       6.509  90.099   2.086  1.00146.78           O
ATOM   2971  N   MET B 388       6.259  88.051   2.989  1.00 96.82           N
ATOM   2972  CA  MET B 388       6.603  88.511   4.306  1.00 96.82           C
ATOM   2973  CB  MET B 388       6.251  87.486   5.401  1.00 96.82           C
ATOM   2974  CG  MET B 388       6.486  87.993   6.824  1.00 96.82           C
ATOM   2975  SD  MET B 388       6.073  86.787   8.120  1.00 96.82           S
ATOM   2976  CE  MET B 388       6.503  87.886   9.500  1.00 96.82           C
ATOM   2977  C   MET B 388       8.056  88.820   4.423  1.00 96.82           C
ATOM   2978  O   MET B 388       8.909  88.018   4.051  1.00 96.82           O
ATOM   2979  N   GLY B 389       8.357  90.034   4.928  1.00 42.59           N
ATOM   2980  CA  GLY B 389       9.697  90.441   5.235  1.00 42.59           C
ATOM   2981  C   GLY B 389      10.318  91.078   4.034  1.00 42.59           C
ATOM   2982  O   GLY B 389      10.969  92.116   4.139  1.00 42.59           O
ATOM   2983  N   THR B 390      10.129  90.460   2.854  1.00129.14           N
ATOM   2984  CA  THR B 390      10.678  90.982   1.638  1.00129.14           C
ATOM   2985  CB  THR B 390      12.015  90.390   1.280  1.00129.14           C
ATOM   2986  OG1 THR B 390      12.899  90.475   2.380  1.00129.14           O
ATOM   2987  CG2 THR B 390      12.634  91.195   0.129  1.00129.14           C
ATOM   2988  C   THR B 390       9.740  90.516   0.568  1.00129.14           C
ATOM   2989  O   THR B 390       8.840  89.719   0.826  1.00129.14           O
ATOM   2990  N   ASP B 391       9.946  91.002  -0.667  1.00 77.07           N
ATOM   2991  CA  ASP B 391       9.162  90.657  -1.815  1.00 77.07           C
ATOM   2992  CB  ASP B 391       9.522  91.490  -3.058  1.00 77.07           C
ATOM   2993  CG  ASP B 391       9.036  92.914  -2.830  1.00 77.07           C
ATOM   2994  OD1 ASP B 391       8.341  93.145  -1.804  1.00 77.07           O
ATOM   2995  OD2 ASP B 391       9.348  93.789  -3.681  1.00 77.07           O
ATOM   2996  C   ASP B 391       9.392  89.213  -2.165  1.00 77.07           C
ATOM   2997  O   ASP B 391       8.656  88.648  -2.968  1.00 77.07           O
ATOM   2998  N   HIS B 392      10.529  88.640  -1.737  1.00146.29           N
ATOM   2999  CA  HIS B 392      10.867  87.250  -1.919  1.00146.29           C
ATOM   3000  ND1 HIS B 392      12.418  86.970  -4.724  1.00146.29           N
ATOM   3001  CG  HIS B 392      12.654  87.627  -3.536  1.00146.29           C
ATOM   3002  CB  HIS B 392      12.358  87.043  -2.190  1.00146.29           C
ATOM   3003  NE2 HIS B 392      13.173  88.992  -5.255  1.00146.29           N
ATOM   3004  CD2 HIS B 392      13.116  88.860  -3.879  1.00146.29           C
ATOM   3005  CE1 HIS B 392      12.744  87.832  -5.719  1.00146.29           C
ATOM   3006  C   HIS B 392      10.376  86.338  -0.832  1.00146.29           C
ATOM   3007  O   HIS B 392      10.593  85.130  -0.922  1.00146.29           O
ATOM   3008  N   GLY B 393       9.841  86.890   0.279  1.00 44.14           N
ATOM   3009  CA  GLY B 393       9.295  86.081   1.337  1.00 44.14           C
ATOM   3010  C   GLY B 393      10.385  85.623   2.249  1.00 44.14           C
ATOM   3011  O   GLY B 393      10.216  84.644   2.971  1.00 44.14           O
ATOM   3012  N   THR B 394      11.521  86.344   2.278  1.00135.72           N
ATOM   3013  CA  THR B 394      12.635  85.898   3.058  1.00135.72           C
ATOM   3014  CB  THR B 394      13.834  86.792   2.931  1.00135.72           C
ATOM   3015  OG1 THR B 394      13.504  88.110   3.324  1.00135.72           O
ATOM   3016  CG2 THR B 394      14.301  86.795   1.469  1.00135.72           C
ATOM   3017  C   THR B 394      12.247  85.783   4.500  1.00135.72           C
ATOM   3018  O   THR B 394      12.613  84.807   5.151  1.00135.72           O
ATOM   3019  N   ALA B 395      11.512  86.771   5.043  1.00 37.17           N
ATOM   3020  CA  ALA B 395      11.093  86.748   6.419  1.00 37.17           C
ATOM   3021  CB  ALA B 395      10.387  88.047   6.843  1.00 37.17           C
ATOM   3022  C   ALA B 395      10.134  85.620   6.666  1.00 37.17           C
ATOM   3023  O   ALA B 395      10.224  84.934   7.683  1.00 37.17           O
ATOM   3024  N   GLY B 396       9.179  85.402   5.741  1.00 31.89           N
ATOM   3025  CA  GLY B 396       8.161  84.403   5.930  1.00 31.89           C
ATOM   3026  C   GLY B 396       8.761  83.033   5.999  1.00 31.89           C
ATOM   3027  O   GLY B 396       8.442  82.254   6.898  1.00 31.89           O
ATOM   3028  N   VAL B 397       9.662  82.715   5.050  1.00 92.69           N
ATOM   3029  CA  VAL B 397      10.268  81.420   4.973  1.00 92.69           C
ATOM   3030  CB  VAL B 397      11.198  81.282   3.801  1.00 92.69           C
ATOM   3031  CG1 VAL B 397      10.369  81.399   2.510  1.00 92.69           C
ATOM   3032  CG2 VAL B 397      12.307  82.342   3.913  1.00 92.69           C
ATOM   3033  C   VAL B 397      11.049  81.202   6.227  1.00 92.69           C
ATOM   3034  O   VAL B 397      10.978  80.138   6.835  1.00 92.69           O
ATOM   3035  N   LEU B 398      11.779  82.232   6.685  1.00 98.68           N
ATOM   3036  CA  LEU B 398      12.595  82.073   7.852  1.00 98.68           C
ATOM   3037  CB  LEU B 398      13.322  83.372   8.240  1.00 98.68           C
ATOM   3038  CG  LEU B 398      14.298  83.879   7.162  1.00 98.68           C
ATOM   3039  CD1 LEU B 398      14.996  85.174   7.607  1.00 98.68           C
ATOM   3040  CD2 LEU B 398      15.284  82.780   6.735  1.00 98.68           C
ATOM   3041  C   LEU B 398      11.709  81.694   9.005  1.00 98.68           C
ATOM   3042  O   LEU B 398      12.067  80.848   9.821  1.00 98.68           O
ATOM   3043  N   ARG B 399      10.520  82.315   9.084  1.00 94.57           N
ATOM   3044  CA  ARG B 399       9.562  82.150  10.144  1.00 94.57           C
ATOM   3045  CB  ARG B 399       8.401  83.158  10.069  1.00 94.57           C
ATOM   3046  CG  ARG B 399       8.821  84.618  10.254  1.00 94.57           C
ATOM   3047  CD  ARG B 399       9.348  84.943  11.653  1.00 94.57           C
ATOM   3048  NE  ARG B 399       9.681  86.396  11.676  1.00 94.57           N
ATOM   3049  CZ  ARG B 399      10.884  86.834  11.200  1.00 94.57           C
ATOM   3050  NH1 ARG B 399      11.776  85.944  10.676  1.00 94.57           N
ATOM   3051  NH2 ARG B 399      11.191  88.163  11.242  1.00 94.57           N
ATOM   3052  C   ARG B 399       8.947  80.779  10.147  1.00 94.57           C
ATOM   3053  O   ARG B 399       8.508  80.318  11.201  1.00 94.57           O
ATOM   3054  N   GLY B 400       8.868  80.089   8.986  1.00 50.70           N
ATOM   3055  CA  GLY B 400       8.245  78.792   9.000  1.00 50.70           C
ATOM   3056  C   GLY B 400       7.109  78.692   8.020  1.00 50.70           C
ATOM   3057  O   GLY B 400       6.405  77.683   7.991  1.00 50.70           O
ATOM   3058  N   LEU B 401       6.887  79.717   7.178  1.00 79.02           N
ATOM   3059  CA  LEU B 401       5.794  79.623   6.250  1.00 79.02           C
ATOM   3060  CB  LEU B 401       5.319  81.003   5.764  1.00 79.02           C
ATOM   3061  CG  LEU B 401       4.692  81.859   6.884  1.00 79.02           C
ATOM   3062  CD1 LEU B 401       4.233  83.228   6.358  1.00 79.02           C
ATOM   3063  CD2 LEU B 401       3.558  81.097   7.590  1.00 79.02           C
ATOM   3064  C   LEU B 401       6.218  78.826   5.049  1.00 79.02           C
ATOM   3065  O   LEU B 401       6.486  79.382   3.984  1.00 79.02           O
ATOM   3066  N   TYR B 402       6.296  77.485   5.194  1.00 73.97           N
ATOM   3067  CA  TYR B 402       6.601  76.626   4.082  1.00 73.97           C
ATOM   3068  CB  TYR B 402       8.110  76.441   3.817  1.00 73.97           C
ATOM   3069  CG  TYR B 402       8.825  76.012   5.055  1.00 73.97           C
ATOM   3070  CD1 TYR B 402       8.843  74.694   5.453  1.00 73.97           C
ATOM   3071  CD2 TYR B 402       9.503  76.941   5.813  1.00 73.97           C
ATOM   3072  CE1 TYR B 402       9.515  74.316   6.593  1.00 73.97           C
ATOM   3073  CE2 TYR B 402      10.176  76.569   6.953  1.00 73.97           C
ATOM   3074  CZ  TYR B 402      10.182  75.253   7.346  1.00 73.97           C
ATOM   3075  OH  TYR B 402      10.871  74.867   8.515  1.00 73.97           O
ATOM   3076  C   TYR B 402       5.957  75.295   4.328  1.00 73.97           C
ATOM   3077  O   TYR B 402       5.751  74.904   5.476  1.00 73.97           O
ATOM   3078  N   GLY B 403       5.602  74.566   3.246  1.00 31.36           N
ATOM   3079  CA  GLY B 403       5.012  73.263   3.407  1.00 31.36           C
ATOM   3080  C   GLY B 403       5.133  72.504   2.115  1.00 31.36           C
ATOM   3081  O   GLY B 403       5.346  73.089   1.055  1.00 31.36           O
ATOM   3082  N   ALA B 404       4.998  71.161   2.178  1.00 50.18           N
ATOM   3083  CA  ALA B 404       5.173  70.324   1.019  1.00 50.18           C
ATOM   3084  CB  ALA B 404       5.882  69.003   1.326  1.00 50.18           C
ATOM   3085  C   ALA B 404       3.882  69.990   0.329  1.00 50.18           C
ATOM   3086  O   ALA B 404       2.807  70.009   0.928  1.00 50.18           O
ATOM   3087  N   LEU B 405       3.991  69.673  -0.983  1.00 54.36           N
ATOM   3088  CA  LEU B 405       2.881  69.269  -1.808  1.00 54.36           C
ATOM   3089  CB  LEU B 405       2.412  70.366  -2.785  1.00 54.36           C
ATOM   3090  CG  LEU B 405       1.226  69.952  -3.679  1.00 54.36           C
ATOM   3091  CD1 LEU B 405      -0.055  69.735  -2.856  1.00 54.36           C
ATOM   3092  CD2 LEU B 405       1.031  70.941  -4.839  1.00 54.36           C
ATOM   3093  C   LEU B 405       3.337  68.117  -2.654  1.00 54.36           C
ATOM   3094  O   LEU B 405       4.447  68.133  -3.187  1.00 54.36           O
ATOM   3095  N   ILE B 406       2.492  67.072  -2.800  1.00 50.03           N
ATOM   3096  CA  ILE B 406       2.863  65.955  -3.624  1.00 50.03           C
ATOM   3097  CB  ILE B 406       2.976  64.661  -2.872  1.00 50.03           C
ATOM   3098  CG1 ILE B 406       4.064  64.767  -1.792  1.00 50.03           C
ATOM   3099  CG2 ILE B 406       3.234  63.538  -3.890  1.00 50.03           C
ATOM   3100  CD1 ILE B 406       4.080  63.583  -0.826  1.00 50.03           C
ATOM   3101  C   ILE B 406       1.803  65.777  -4.670  1.00 50.03           C
ATOM   3102  O   ILE B 406       0.611  65.867  -4.382  1.00 50.03           O
ATOM   3103  N   VAL B 407       2.222  65.551  -5.934  1.00 48.37           N
ATOM   3104  CA  VAL B 407       1.301  65.300  -7.008  1.00 48.37           C
ATOM   3105  CB  VAL B 407       1.503  66.228  -8.173  1.00 48.37           C
ATOM   3106  CG1 VAL B 407       0.502  65.864  -9.282  1.00 48.37           C
ATOM   3107  CG2 VAL B 407       1.384  67.678  -7.672  1.00 48.37           C
ATOM   3108  C   VAL B 407       1.608  63.910  -7.483  1.00 48.37           C
ATOM   3109  O   VAL B 407       2.742  63.625  -7.865  1.00 48.37           O
ATOM   3110  N   ARG B 408       0.596  63.014  -7.497  1.00117.73           N
ATOM   3111  CA  ARG B 408       0.836  61.628  -7.807  1.00117.73           C
ATOM   3112  CB  ARG B 408       0.039  60.658  -6.919  1.00117.73           C
ATOM   3113  CG  ARG B 408       0.296  60.803  -5.421  1.00117.73           C
ATOM   3114  CD  ARG B 408       1.554  60.091  -4.925  1.00117.73           C
ATOM   3115  NE  ARG B 408       1.623  60.326  -3.456  1.00117.73           N
ATOM   3116  CZ  ARG B 408       2.748  60.013  -2.753  1.00117.73           C
ATOM   3117  NH1 ARG B 408       3.852  59.537  -3.394  1.00117.73           N
ATOM   3118  NH2 ARG B 408       2.768  60.180  -1.400  1.00117.73           N
ATOM   3119  C   ARG B 408       0.385  61.311  -9.197  1.00117.73           C
ATOM   3120  O   ARG B 408      -0.590  61.868  -9.699  1.00117.73           O
ATOM   3121  N   ARG B 409       1.118  60.398  -9.864  1.00178.46           N
ATOM   3122  CA  ARG B 409       0.710  59.903 -11.146  1.00178.46           C
ATOM   3123  CB  ARG B 409       1.843  59.400 -12.047  1.00178.46           C
ATOM   3124  CG  ARG B 409       2.478  60.480 -12.901  1.00178.46           C
ATOM   3125  CD  ARG B 409       3.383  59.918 -13.992  1.00178.46           C
ATOM   3126  NE  ARG B 409       3.708  61.061 -14.882  1.00178.46           N
ATOM   3127  CZ  ARG B 409       4.679  61.939 -14.505  1.00178.46           C
ATOM   3128  NH1 ARG B 409       5.350  61.752 -13.334  1.00178.46           N
ATOM   3129  NH2 ARG B 409       4.968  63.017 -15.287  1.00178.46           N
ATOM   3130  C   ARG B 409      -0.130  58.700 -10.909  1.00178.46           C
ATOM   3131  O   ARG B 409       0.010  58.011  -9.900  1.00178.46           O
ATOM   3132  N   ARG B 410      -1.034  58.403 -11.854  1.00 99.20           N
ATOM   3133  CA  ARG B 410      -1.805  57.223 -11.643  1.00 99.20           C
ATOM   3134  CB  ARG B 410      -2.917  57.015 -12.687  1.00 99.20           C
ATOM   3135  CG  ARG B 410      -3.746  55.749 -12.461  1.00 99.20           C
ATOM   3136  CD  ARG B 410      -4.989  55.672 -13.348  1.00 99.20           C
ATOM   3137  NE  ARG B 410      -5.927  56.734 -12.885  1.00 99.20           N
ATOM   3138  CZ  ARG B 410      -6.944  57.151 -13.694  1.00 99.20           C
ATOM   3139  NH1 ARG B 410      -7.100  56.602 -14.934  1.00 99.20           N
ATOM   3140  NH2 ARG B 410      -7.804  58.121 -13.265  1.00 99.20           N
ATOM   3141  C   ARG B 410      -0.847  56.083 -11.730  1.00 99.20           C
ATOM   3142  O   ARG B 410       0.001  56.042 -12.620  1.00 99.20           O
ATOM   3143  N   GLY B 411      -0.951  55.132 -10.781  1.00 21.90           N
ATOM   3144  CA  GLY B 411      -0.101  53.978 -10.791  1.00 21.90           C
ATOM   3145  C   GLY B 411       1.094  54.181  -9.903  1.00 21.90           C
ATOM   3146  O   GLY B 411       1.899  53.264  -9.746  1.00 21.90           O
ATOM   3147  N   ASP B 412       1.258  55.370  -9.288  1.00 39.94           N
ATOM   3148  CA  ASP B 412       2.412  55.535  -8.444  1.00 39.94           C
ATOM   3149  CB  ASP B 412       2.676  56.979  -7.971  1.00 39.94           C
ATOM   3150  CG  ASP B 412       3.361  57.762  -9.086  1.00 39.94           C
ATOM   3151  OD1 ASP B 412       3.790  57.127 -10.085  1.00 39.94           O
ATOM   3152  OD2 ASP B 412       3.479  59.008  -8.942  1.00 39.94           O
ATOM   3153  C   ASP B 412       2.232  54.690  -7.220  1.00 39.94           C
ATOM   3154  O   ASP B 412       1.111  54.419  -6.795  1.00 39.94           O
ATOM   3155  N   GLN B 413       3.356  54.226  -6.633  1.00119.53           N
ATOM   3156  CA  GLN B 413       3.278  53.416  -5.449  1.00119.53           C
ATOM   3157  CB  GLN B 413       4.518  52.537  -5.201  1.00119.53           C
ATOM   3158  CG  GLN B 413       5.809  53.330  -4.992  1.00119.53           C
ATOM   3159  CD  GLN B 413       6.340  53.710  -6.366  1.00119.53           C
ATOM   3160  OE1 GLN B 413       6.775  52.853  -7.133  1.00119.53           O
ATOM   3161  NE2 GLN B 413       6.301  55.030  -6.690  1.00119.53           N
ATOM   3162  C   GLN B 413       3.114  54.329  -4.272  1.00119.53           C
ATOM   3163  O   GLN B 413       3.829  55.322  -4.143  1.00119.53           O
ATOM   3164  N   LEU B 414       2.167  53.993  -3.369  1.00 48.02           N
ATOM   3165  CA  LEU B 414       1.879  54.822  -2.229  1.00 48.02           C
ATOM   3166  CB  LEU B 414       0.377  54.923  -1.913  1.00 48.02           C
ATOM   3167  CG  LEU B 414      -0.442  55.570  -3.047  1.00 48.02           C
ATOM   3168  CD1 LEU B 414      -1.933  55.658  -2.683  1.00 48.02           C
ATOM   3169  CD2 LEU B 414       0.154  56.923  -3.467  1.00 48.02           C
ATOM   3170  C   LEU B 414       2.561  54.259  -1.015  1.00 48.02           C
ATOM   3171  O   LEU B 414       2.691  53.046  -0.852  1.00 48.02           O
ATOM   3172  N   PRO B 415       3.043  55.150  -0.183  1.00 88.83           N
ATOM   3173  CA  PRO B 415       3.732  54.781   1.029  1.00 88.83           C
ATOM   3174  CD  PRO B 415       3.452  56.462  -0.657  1.00 88.83           C
ATOM   3175  CB  PRO B 415       4.732  55.902   1.309  1.00 88.83           C
ATOM   3176  CG  PRO B 415       4.167  57.105   0.542  1.00 88.83           C
ATOM   3177  C   PRO B 415       2.815  54.578   2.191  1.00 88.83           C
ATOM   3178  O   PRO B 415       1.648  54.961   2.119  1.00 88.83           O
ATOM   3179  N   ASP B 416       3.329  53.931   3.259  1.00 37.55           N
ATOM   3180  CA  ASP B 416       2.597  53.790   4.481  1.00 37.55           C
ATOM   3181  CB  ASP B 416       3.281  52.834   5.473  1.00 37.55           C
ATOM   3182  CG  ASP B 416       3.170  51.421   4.914  1.00 37.55           C
ATOM   3183  OD1 ASP B 416       2.326  51.208   4.004  1.00 37.55           O
ATOM   3184  OD2 ASP B 416       3.927  50.534   5.392  1.00 37.55           O
ATOM   3185  C   ASP B 416       2.508  55.142   5.128  1.00 37.55           C
ATOM   3186  O   ASP B 416       1.434  55.564   5.556  1.00 37.55           O
ATOM   3187  N   LYS B 417       3.646  55.868   5.204  1.00157.89           N
ATOM   3188  CA  LYS B 417       3.640  57.172   5.810  1.00157.89           C
ATOM   3189  CB  LYS B 417       4.067  57.197   7.288  1.00157.89           C
ATOM   3190  CG  LYS B 417       5.379  56.473   7.580  1.00157.89           C
ATOM   3191  CD  LYS B 417       5.288  54.959   7.402  1.00157.89           C
ATOM   3192  CE  LYS B 417       6.547  54.235   7.872  1.00157.89           C
ATOM   3193  NZ  LYS B 417       6.997  54.809   9.160  1.00157.89           N
ATOM   3194  C   LYS B 417       4.550  58.087   5.045  1.00157.89           C
ATOM   3195  O   LYS B 417       5.431  57.643   4.311  1.00157.89           O
ATOM   3196  N   GLN B 418       4.320  59.411   5.193  1.00 88.40           N
ATOM   3197  CA  GLN B 418       5.087  60.433   4.531  1.00 88.40           C
ATOM   3198  CB  GLN B 418       4.232  61.311   3.605  1.00 88.40           C
ATOM   3199  CG  GLN B 418       5.010  62.459   2.960  1.00 88.40           C
ATOM   3200  CD  GLN B 418       3.996  63.416   2.346  1.00 88.40           C
ATOM   3201  OE1 GLN B 418       2.796  63.146   2.334  1.00 88.40           O
ATOM   3202  NE2 GLN B 418       4.491  64.574   1.832  1.00 88.40           N
ATOM   3203  C   GLN B 418       5.611  61.372   5.579  1.00 88.40           C
ATOM   3204  O   GLN B 418       4.856  61.826   6.437  1.00 88.40           O
ATOM   3205  N   PHE B 419       6.919  61.709   5.527  1.00 93.24           N
ATOM   3206  CA  PHE B 419       7.476  62.620   6.492  1.00 93.24           C
ATOM   3207  CB  PHE B 419       8.522  61.976   7.415  1.00 93.24           C
ATOM   3208  CG  PHE B 419       7.812  60.943   8.219  1.00 93.24           C
ATOM   3209  CD1 PHE B 419       7.211  61.277   9.410  1.00 93.24           C
ATOM   3210  CD2 PHE B 419       7.733  59.644   7.777  1.00 93.24           C
ATOM   3211  CE1 PHE B 419       6.553  60.331  10.158  1.00 93.24           C
ATOM   3212  CE2 PHE B 419       7.076  58.693   8.520  1.00 93.24           C
ATOM   3213  CZ  PHE B 419       6.485  59.033   9.713  1.00 93.24           C
ATOM   3214  C   PHE B 419       8.154  63.738   5.754  1.00 93.24           C
ATOM   3215  O   PHE B 419       8.647  63.555   4.643  1.00 93.24           O
ATOM   3216  N   VAL B 420       8.197  64.939   6.373  1.00 51.53           N
ATOM   3217  CA  VAL B 420       8.733  66.107   5.724  1.00 51.53           C
ATOM   3218  CB  VAL B 420       7.798  67.280   5.804  1.00 51.53           C
ATOM   3219  CG1 VAL B 420       8.439  68.476   5.080  1.00 51.53           C
ATOM   3220  CG2 VAL B 420       6.404  66.866   5.308  1.00 51.53           C
ATOM   3221  C   VAL B 420       9.964  66.567   6.445  1.00 51.53           C
ATOM   3222  O   VAL B 420       9.934  66.816   7.648  1.00 51.53           O
ATOM   3223  N   ALA B 421      11.084  66.717   5.712  1.00 37.70           N
ATOM   3224  CA  ALA B 421      12.269  67.240   6.321  1.00 37.70           C
ATOM   3225  CB  ALA B 421      13.475  66.286   6.241  1.00 37.70           C
ATOM   3226  C   ALA B 421      12.623  68.464   5.547  1.00 37.70           C
ATOM   3227  O   ALA B 421      12.814  68.411   4.334  1.00 37.70           O
ATOM   3228  N   VAL B 422      12.719  69.612   6.238  1.00 45.69           N
ATOM   3229  CA  VAL B 422      13.055  70.822   5.553  1.00 45.69           C
ATOM   3230  CB  VAL B 422      11.984  71.871   5.661  1.00 45.69           C
ATOM   3231  CG1 VAL B 422      12.448  73.142   4.931  1.00 45.69           C
ATOM   3232  CG2 VAL B 422      10.674  71.281   5.111  1.00 45.69           C
ATOM   3233  C   VAL B 422      14.293  71.366   6.183  1.00 45.69           C
ATOM   3234  O   VAL B 422      14.379  71.510   7.401  1.00 45.69           O
ATOM   3235  N   LEU B 423      15.309  71.657   5.354  1.00 92.97           N
ATOM   3236  CA  LEU B 423      16.481  72.287   5.878  1.00 92.97           C
ATOM   3237  CB  LEU B 423      17.779  71.867   5.168  1.00 92.97           C
ATOM   3238  CG  LEU B 423      18.121  70.378   5.362  1.00 92.97           C
ATOM   3239  CD1 LEU B 423      17.050  69.473   4.733  1.00 92.97           C
ATOM   3240  CD2 LEU B 423      19.539  70.057   4.863  1.00 92.97           C
ATOM   3241  C   LEU B 423      16.272  73.744   5.630  1.00 92.97           C
ATOM   3242  O   LEU B 423      16.268  74.201   4.487  1.00 92.97           O
ATOM   3243  N   HIS B 424      16.053  74.512   6.711  1.00104.00           N
ATOM   3244  CA  HIS B 424      15.842  75.918   6.550  1.00104.00           C
ATOM   3245  ND1 HIS B 424      13.603  78.233   5.656  1.00104.00           N
ATOM   3246  CG  HIS B 424      14.284  77.858   6.793  1.00104.00           C
ATOM   3247  CB  HIS B 424      14.543  76.436   7.181  1.00104.00           C
ATOM   3248  NE2 HIS B 424      14.236  80.108   6.667  1.00104.00           N
ATOM   3249  CD2 HIS B 424      14.662  79.016   7.400  1.00104.00           C
ATOM   3250  CE1 HIS B 424      13.604  79.590   5.630  1.00104.00           C
ATOM   3251  C   HIS B 424      16.974  76.582   7.243  1.00104.00           C
ATOM   3252  O   HIS B 424      17.081  76.525   8.468  1.00104.00           O
ATOM   3253  N   ASN B 425      17.845  77.247   6.462  1.00158.99           N
ATOM   3254  CA  ASN B 425      19.012  77.818   7.051  1.00158.99           C
ATOM   3255  CB  ASN B 425      18.732  78.956   8.049  1.00158.99           C
ATOM   3256  CG  ASN B 425      18.338  80.198   7.258  1.00158.99           C
ATOM   3257  OD1 ASN B 425      18.871  80.462   6.181  1.00158.99           O
ATOM   3258  ND2 ASN B 425      17.378  80.988   7.810  1.00158.99           N
ATOM   3259  C   ASN B 425      19.717  76.689   7.748  1.00158.99           C
ATOM   3260  O   ASN B 425      19.853  75.591   7.214  1.00158.99           O
ATOM   3261  N   THR B 426      20.206  76.970   8.964  1.00179.51           N
ATOM   3262  CA  THR B 426      20.932  76.103   9.848  1.00179.51           C
ATOM   3263  CB  THR B 426      21.668  76.852  10.919  1.00179.51           C
ATOM   3264  OG1 THR B 426      22.537  75.975  11.621  1.00179.51           O
ATOM   3265  CG2 THR B 426      20.641  77.470  11.884  1.00179.51           C
ATOM   3266  C   THR B 426      20.044  75.107  10.543  1.00179.51           C
ATOM   3267  O   THR B 426      20.537  74.352  11.376  1.00179.51           O
ATOM   3268  N   THR B 427      18.709  75.142  10.361  1.00 67.77           N
ATOM   3269  CA  THR B 427      17.909  74.248  11.164  1.00 67.77           C
ATOM   3270  CB  THR B 427      16.895  74.968  12.000  1.00 67.77           C
ATOM   3271  OG1 THR B 427      15.932  75.597  11.167  1.00 67.77           O
ATOM   3272  CG2 THR B 427      17.625  76.022  12.849  1.00 67.77           C
ATOM   3273  C   THR B 427      17.141  73.256  10.341  1.00 67.77           C
ATOM   3274  O   THR B 427      17.078  73.340   9.116  1.00 67.77           O
ATOM   3275  N   ILE B 428      16.572  72.242  11.035  1.00 55.82           N
ATOM   3276  CA  ILE B 428      15.700  71.276  10.431  1.00 55.82           C
ATOM   3277  CB  ILE B 428      16.028  69.857  10.801  1.00 55.82           C
ATOM   3278  CG1 ILE B 428      17.441  69.487  10.321  1.00 55.82           C
ATOM   3279  CG2 ILE B 428      14.927  68.948  10.230  1.00 55.82           C
ATOM   3280  CD1 ILE B 428      17.958  68.175  10.910  1.00 55.82           C
ATOM   3281  C   ILE B 428      14.331  71.568  10.982  1.00 55.82           C
ATOM   3282  O   ILE B 428      14.110  71.508  12.189  1.00 55.82           O
ATOM   3283  N   ASN B 429      13.376  71.917  10.097  1.00 67.11           N
ATOM   3284  CA  ASN B 429      12.017  72.208  10.474  1.00 67.11           C
ATOM   3285  CB  ASN B 429      11.262  70.980  11.013  1.00 67.11           C
ATOM   3286  CG  ASN B 429      11.042  70.022   9.850  1.00 67.11           C
ATOM   3287  OD1 ASN B 429      11.265  70.372   8.692  1.00 67.11           O
ATOM   3288  ND2 ASN B 429      10.580  68.782  10.162  1.00 67.11           N
ATOM   3289  C   ASN B 429      11.949  73.305  11.504  1.00 67.11           C
ATOM   3290  O   ASN B 429      11.048  73.318  12.342  1.00 67.11           O
ATOM   3291  N   ASN B 430      12.872  74.286  11.434  1.00 73.90           N
ATOM   3292  CA  ASN B 430      12.889  75.425  12.323  1.00 73.90           C
ATOM   3293  CB  ASN B 430      11.586  76.250  12.302  1.00 73.90           C
ATOM   3294  CG  ASN B 430      11.461  76.988  10.976  1.00 73.90           C
ATOM   3295  OD1 ASN B 430      12.248  76.783  10.054  1.00 73.90           O
ATOM   3296  ND2 ASN B 430      10.443  77.886  10.884  1.00 73.90           N
ATOM   3297  C   ASN B 430      13.088  74.993  13.743  1.00 73.90           C
ATOM   3298  O   ASN B 430      12.688  75.700  14.668  1.00 73.90           O
ATOM   3299  N   LYS B 431      13.745  73.840  13.959  1.00153.94           N
ATOM   3300  CA  LYS B 431      13.947  73.335  15.290  1.00153.94           C
ATOM   3301  CB  LYS B 431      14.002  71.796  15.338  1.00153.94           C
ATOM   3302  CG  LYS B 431      12.738  71.095  14.829  1.00153.94           C
ATOM   3303  CD  LYS B 431      11.496  71.308  15.693  1.00153.94           C
ATOM   3304  CE  LYS B 431      11.381  70.313  16.850  1.00153.94           C
ATOM   3305  NZ  LYS B 431      11.045  68.968  16.333  1.00153.94           N
ATOM   3306  C   LYS B 431      15.272  73.817  15.805  1.00153.94           C
ATOM   3307  O   LYS B 431      16.160  74.194  15.043  1.00153.94           O
ATOM   3308  N   VAL B 432      15.430  73.803  17.143  1.00 47.00           N
ATOM   3309  CA  VAL B 432      16.641  74.215  17.795  1.00 47.00           C
ATOM   3310  CB  VAL B 432      16.474  74.329  19.287  1.00 47.00           C
ATOM   3311  CG1 VAL B 432      17.800  74.763  19.936  1.00 47.00           C
ATOM   3312  CG2 VAL B 432      15.308  75.295  19.565  1.00 47.00           C
ATOM   3313  C   VAL B 432      17.691  73.184  17.500  1.00 47.00           C
ATOM   3314  O   VAL B 432      17.379  72.066  17.103  1.00 47.00           O
ATOM   3315  N   ALA B 433      18.978  73.548  17.680  1.00 83.03           N
ATOM   3316  CA  ALA B 433      20.116  72.695  17.451  1.00 83.03           C
ATOM   3317  CB  ALA B 433      21.404  73.333  18.016  1.00 83.03           C
ATOM   3318  C   ALA B 433      19.823  71.388  18.131  1.00 83.03           C
ATOM   3319  O   ALA B 433      19.030  71.383  19.071  1.00 83.03           O
ATOM   3320  N   PRO B 434      20.535  70.331  17.761  1.00172.00           N
ATOM   3321  CA  PRO B 434      20.066  68.971  17.914  1.00172.00           C
ATOM   3322  CD  PRO B 434      21.966  70.383  18.035  1.00172.00           C
ATOM   3323  CB  PRO B 434      21.283  68.086  18.178  1.00172.00           C
ATOM   3324  CG  PRO B 434      22.328  69.061  18.724  1.00172.00           C
ATOM   3325  C   PRO B 434      18.944  68.693  18.838  1.00172.00           C
ATOM   3326  O   PRO B 434      19.138  68.420  20.021  1.00172.00           O
ATOM   3327  N   ASP B 435      17.741  68.751  18.241  1.00195.05           N
ATOM   3328  CA  ASP B 435      16.525  68.448  18.907  1.00195.05           C
ATOM   3329  CB  ASP B 435      15.769  69.690  19.436  1.00195.05           C
ATOM   3330  CG  ASP B 435      15.305  70.635  18.323  1.00195.05           C
ATOM   3331  OD1 ASP B 435      15.518  70.352  17.113  1.00195.05           O
ATOM   3332  OD2 ASP B 435      14.716  71.685  18.694  1.00195.05           O
ATOM   3333  C   ASP B 435      15.669  67.755  17.907  1.00195.05           C
ATOM   3334  O   ASP B 435      14.458  67.960  17.892  1.00195.05           O
ATOM   3335  N   THR B 436      16.314  66.986  17.003  1.00218.56           N
ATOM   3336  CA  THR B 436      15.663  66.145  16.043  1.00218.56           C
ATOM   3337  CB  THR B 436      14.741  65.128  16.697  1.00218.56           C
ATOM   3338  OG1 THR B 436      13.538  65.693  17.193  1.00218.56           O
ATOM   3339  CG2 THR B 436      15.518  64.458  17.841  1.00218.56           C
ATOM   3340  C   THR B 436      15.156  66.975  14.878  1.00218.56           C
ATOM   3341  O   THR B 436      15.862  67.928  14.533  1.00218.56           O
ATOM   3342  N   PRO B 437      14.038  66.775  14.195  1.00 96.84           N
ATOM   3343  CA  PRO B 437      12.991  65.808  14.423  1.00 96.84           C
ATOM   3344  CD  PRO B 437      13.738  67.639  13.065  1.00 96.84           C
ATOM   3345  CB  PRO B 437      11.844  66.205  13.496  1.00 96.84           C
ATOM   3346  CG  PRO B 437      12.536  66.985  12.369  1.00 96.84           C
ATOM   3347  C   PRO B 437      13.394  64.377  14.228  1.00 96.84           C
ATOM   3348  O   PRO B 437      14.348  64.093  13.505  1.00 96.84           O
ATOM   3349  N   ILE B 438      12.677  63.469  14.920  1.00134.61           N
ATOM   3350  CA  ILE B 438      12.938  62.059  14.896  1.00134.61           C
ATOM   3351  CB  ILE B 438      13.199  61.530  16.282  1.00134.61           C
ATOM   3352  CG1 ILE B 438      13.824  60.124  16.280  1.00134.61           C
ATOM   3353  CG2 ILE B 438      11.877  61.625  17.062  1.00134.61           C
ATOM   3354  CD1 ILE B 438      12.883  59.016  15.819  1.00134.61           C
ATOM   3355  C   ILE B 438      11.707  61.405  14.344  1.00134.61           C
ATOM   3356  O   ILE B 438      10.593  61.864  14.591  1.00134.61           O
ATOM   3357  N   PHE B 439      11.879  60.336  13.538  1.00 48.18           N
ATOM   3358  CA  PHE B 439      10.750  59.669  12.949  1.00 48.18           C
ATOM   3359  CB  PHE B 439      10.746  59.750  11.415  1.00 48.18           C
ATOM   3360  CG  PHE B 439      10.717  61.196  11.056  1.00 48.18           C
ATOM   3361  CD1 PHE B 439       9.543  61.912  11.095  1.00 48.18           C
ATOM   3362  CD2 PHE B 439      11.873  61.840  10.677  1.00 48.18           C
ATOM   3363  CE1 PHE B 439       9.520  63.245  10.762  1.00 48.18           C
ATOM   3364  CE2 PHE B 439      11.858  63.173  10.342  1.00 48.18           C
ATOM   3365  CZ  PHE B 439      10.679  63.878  10.384  1.00 48.18           C
ATOM   3366  C   PHE B 439      10.848  58.222  13.314  1.00 48.18           C
ATOM   3367  O   PHE B 439      11.935  57.722  13.596  1.00 48.18           O
ATOM   3368  N   GLU B 440       9.701  57.509  13.327  1.00 42.05           N
ATOM   3369  CA  GLU B 440       9.722  56.130  13.722  1.00 42.05           C
ATOM   3370  CB  GLU B 440       8.913  55.845  15.001  1.00 42.05           C
ATOM   3371  CG  GLU B 440       9.450  56.547  16.249  1.00 42.05           C
ATOM   3372  CD  GLU B 440       8.581  56.139  17.430  0.50 42.05           C
ATOM   3373  OE1 GLU B 440       8.080  54.982  17.422  0.50 42.05           O
ATOM   3374  OE2 GLU B 440       8.409  56.976  18.355  0.50 42.05           O
ATOM   3375  C   GLU B 440       9.102  55.301  12.643  1.00 42.05           C
ATOM   3376  O   GLU B 440       8.213  55.745  11.919  1.00 42.05           O
ATOM   3377  N   ALA B 441       9.587  54.053  12.505  1.00 36.61           N
ATOM   3378  CA  ALA B 441       9.038  53.142  11.547  1.00 36.61           C
ATOM   3379  CB  ALA B 441       9.656  53.277  10.145  1.00 36.61           C
ATOM   3380  C   ALA B 441       9.341  51.763  12.035  1.00 36.61           C
ATOM   3381  O   ALA B 441      10.156  51.569  12.936  1.00 36.61           O
ATOM   3382  N   ASN B 442       8.646  50.763  11.464  1.00 80.92           N
ATOM   3383  CA  ASN B 442       8.915  49.401  11.809  1.00 80.92           C
ATOM   3384  CB  ASN B 442       7.653  48.571  12.105  1.00 80.92           C
ATOM   3385  CG  ASN B 442       8.081  47.253  12.738  1.00 80.92           C
ATOM   3386  OD1 ASN B 442       8.046  47.097  13.958  1.00 80.92           O
ATOM   3387  ND2 ASN B 442       8.497  46.274  11.891  1.00 80.92           N
ATOM   3388  C   ASN B 442       9.576  48.817  10.607  1.00 80.92           C
ATOM   3389  O   ASN B 442       9.297  49.230   9.482  1.00 80.92           O
ATOM   3390  N   LEU B 443      10.480  47.842  10.816  1.00 46.87           N
ATOM   3391  CA  LEU B 443      11.184  47.259   9.715  1.00 46.87           C
ATOM   3392  CB  LEU B 443      12.075  46.076  10.139  1.00 46.87           C
ATOM   3393  CG  LEU B 443      12.854  45.428   8.980  1.00 46.87           C
ATOM   3394  CD1 LEU B 443      13.898  46.390   8.405  1.00 46.87           C
ATOM   3395  CD2 LEU B 443      13.462  44.078   9.398  1.00 46.87           C
ATOM   3396  C   LEU B 443      10.164  46.740   8.751  1.00 46.87           C
ATOM   3397  O   LEU B 443       9.219  46.062   9.147  1.00 46.87           O
ATOM   3398  N   GLY B 444      10.334  47.082   7.454  1.00 32.09           N
ATOM   3399  CA  GLY B 444       9.461  46.611   6.413  1.00 32.09           C
ATOM   3400  C   GLY B 444       8.497  47.671   5.947  1.00 32.09           C
ATOM   3401  O   GLY B 444       7.845  47.495   4.918  1.00 32.09           O
ATOM   3402  N   GLU B 445       8.377  48.805   6.662  1.00 40.80           N
ATOM   3403  CA  GLU B 445       7.414  49.804   6.275  1.00 40.80           C
ATOM   3404  CB  GLU B 445       7.101  50.794   7.411  1.00 40.80           C
ATOM   3405  CG  GLU B 445       6.367  50.131   8.582  0.50 40.80           C
ATOM   3406  CD  GLU B 445       6.327  51.103   9.752  1.00 40.80           C
ATOM   3407  OE1 GLU B 445       7.015  52.154   9.670  1.00 40.80           O
ATOM   3408  OE2 GLU B 445       5.614  50.802  10.747  1.00 40.80           O
ATOM   3409  C   GLU B 445       7.905  50.578   5.085  1.00 40.80           C
ATOM   3410  O   GLU B 445       9.107  50.745   4.883  1.00 40.80           O
ATOM   3411  N   ILE B 446       6.961  51.070   4.251  1.00150.35           N
ATOM   3412  CA  ILE B 446       7.331  51.859   3.111  1.00150.35           C
ATOM   3413  CB  ILE B 446       6.499  51.562   1.881  1.00150.35           C
ATOM   3414  CG1 ILE B 446       7.063  52.260   0.627  1.00150.35           C
ATOM   3415  CG2 ILE B 446       5.019  51.856   2.178  1.00150.35           C
ATOM   3416  CD1 ILE B 446       6.989  53.787   0.648  1.00150.35           C
ATOM   3417  C   ILE B 446       7.191  53.289   3.540  1.00150.35           C
ATOM   3418  O   ILE B 446       6.095  53.801   3.767  1.00150.35           O
ATOM   3419  N   THR B 447       8.338  53.981   3.674  1.00109.05           N
ATOM   3420  CA  THR B 447       8.304  55.319   4.186  1.00109.05           C
ATOM   3421  CB  THR B 447       9.298  55.552   5.285  1.00109.05           C
ATOM   3422  OG1 THR B 447      10.618  55.431   4.777  1.00109.05           O
ATOM   3423  CG2 THR B 447       9.075  54.505   6.385  1.00109.05           C
ATOM   3424  C   THR B 447       8.679  56.260   3.090  1.00109.05           C
ATOM   3425  O   THR B 447       9.607  55.998   2.326  1.00109.05           O
ATOM   3426  N   GLU B 448       7.953  57.392   2.975  1.00109.57           N
ATOM   3427  CA  GLU B 448       8.345  58.332   1.968  1.00109.57           C
ATOM   3428  CB  GLU B 448       7.260  58.743   0.959  1.00109.57           C
ATOM   3429  CG  GLU B 448       6.218  59.710   1.505  1.00109.57           C
ATOM   3430  CD  GLU B 448       5.421  60.220   0.314  1.00109.57           C
ATOM   3431  OE1 GLU B 448       5.808  59.907  -0.843  1.00109.57           O
ATOM   3432  OE2 GLU B 448       4.411  60.933   0.551  1.00109.57           O
ATOM   3433  C   GLU B 448       8.808  59.575   2.648  1.00109.57           C
ATOM   3434  O   GLU B 448       8.229  60.025   3.638  1.00109.57           O
ATOM   3435  N   TRP B 449       9.911  60.141   2.129  1.00 63.26           N
ATOM   3436  CA  TRP B 449      10.446  61.365   2.637  1.00 63.26           C
ATOM   3437  CB  TRP B 449      11.939  61.301   3.005  1.00 63.26           C
ATOM   3438  CG  TRP B 449      12.255  60.609   4.309  1.00 63.26           C
ATOM   3439  CD2 TRP B 449      12.601  61.320   5.508  1.00 63.26           C
ATOM   3440  CD1 TRP B 449      12.316  59.281   4.613  1.00 63.26           C
ATOM   3441  NE1 TRP B 449      12.678  59.120   5.931  1.00 63.26           N
ATOM   3442  CE2 TRP B 449      12.857  60.368   6.492  1.00 63.26           C
ATOM   3443  CE3 TRP B 449      12.701  62.657   5.764  1.00 63.26           C
ATOM   3444  CZ2 TRP B 449      13.219  60.741   7.756  1.00 63.26           C
ATOM   3445  CZ3 TRP B 449      13.061  63.031   7.039  1.00 63.26           C
ATOM   3446  CH2 TRP B 449      13.315  62.091   8.016  1.00 63.26           C
ATOM   3447  C   TRP B 449      10.323  62.397   1.560  1.00 63.26           C
ATOM   3448  O   TRP B 449      10.563  62.130   0.383  1.00 63.26           O
ATOM   3449  N   ILE B 450       9.898  63.608   1.957  1.00110.28           N
ATOM   3450  CA  ILE B 450       9.854  64.741   1.083  1.00110.28           C
ATOM   3451  CB  ILE B 450       8.489  65.351   1.026  1.00110.28           C
ATOM   3452  CG1 ILE B 450       8.029  65.759   2.429  1.00110.28           C
ATOM   3453  CG2 ILE B 450       7.549  64.345   0.338  1.00110.28           C
ATOM   3454  CD1 ILE B 450       6.643  66.386   2.417  1.00110.28           C
ATOM   3455  C   ILE B 450      10.848  65.682   1.680  1.00110.28           C
ATOM   3456  O   ILE B 450      10.759  66.018   2.860  1.00110.28           O
ATOM   3457  N   ALA B 451      11.858  66.091   0.883  1.00 46.13           N
ATOM   3458  CA  ALA B 451      12.922  66.886   1.421  1.00 46.13           C
ATOM   3459  CB  ALA B 451      14.308  66.238   1.259  1.00 46.13           C
ATOM   3460  C   ALA B 451      12.957  68.200   0.708  1.00 46.13           C
ATOM   3461  O   ALA B 451      13.004  68.254  -0.521  1.00 46.13           O
ATOM   3462  N   ILE B 452      12.966  69.302   1.486  1.00 47.87           N
ATOM   3463  CA  ILE B 452      12.935  70.615   0.911  1.00 47.87           C
ATOM   3464  CB  ILE B 452      11.624  71.305   1.148  1.00 47.87           C
ATOM   3465  CG1 ILE B 452      10.473  70.458   0.578  1.00 47.87           C
ATOM   3466  CG2 ILE B 452      11.700  72.713   0.537  1.00 47.87           C
ATOM   3467  CD1 ILE B 452       9.093  70.899   1.063  1.00 47.87           C
ATOM   3468  C   ILE B 452      14.002  71.438   1.567  1.00 47.87           C
ATOM   3469  O   ILE B 452      14.345  71.211   2.726  1.00 47.87           O
ATOM   3470  N   GLY B 453      14.571  72.413   0.824  1.00 31.25           N
ATOM   3471  CA  GLY B 453      15.578  73.272   1.390  1.00 31.25           C
ATOM   3472  C   GLY B 453      15.136  74.694   1.200  1.00 31.25           C
ATOM   3473  O   GLY B 453      14.509  75.035   0.198  1.00 31.25           O
ATOM   3474  N   HIS B 454      15.451  75.569   2.180  1.00 62.92           N
ATOM   3475  CA  HIS B 454      15.101  76.961   2.073  1.00 62.92           C
ATOM   3476  ND1 HIS B 454      12.109  77.668   0.897  1.00 62.92           N
ATOM   3477  CG  HIS B 454      12.551  76.975   2.002  1.00 62.92           C
ATOM   3478  CB  HIS B 454      13.783  77.348   2.772  1.00 62.92           C
ATOM   3479  NE2 HIS B 454      10.650  76.026   1.238  1.00 62.92           N
ATOM   3480  CD2 HIS B 454      11.648  75.974   2.197  1.00 62.92           C
ATOM   3481  CE1 HIS B 454      10.970  77.059   0.480  1.00 62.92           C
ATOM   3482  C   HIS B 454      16.177  77.796   2.700  1.00 62.92           C
ATOM   3483  O   HIS B 454      16.980  77.309   3.493  1.00 62.92           O
ATOM   3484  N   GLY B 455      16.219  79.101   2.350  1.00 56.23           N
ATOM   3485  CA  GLY B 455      17.156  79.977   2.998  1.00 56.23           C
ATOM   3486  C   GLY B 455      18.332  80.324   2.130  1.00 56.23           C
ATOM   3487  O   GLY B 455      18.218  80.497   0.918  1.00 56.23           O
ATOM   3488  N   ASP B 456      19.445  80.640   2.823  1.00129.33           N
ATOM   3489  CA  ASP B 456      20.728  81.067   2.327  1.00129.33           C
ATOM   3490  CB  ASP B 456      21.455  81.918   3.382  1.00129.33           C
ATOM   3491  CG  ASP B 456      22.622  82.629   2.723  1.00129.33           C
ATOM   3492  OD1 ASP B 456      22.642  82.711   1.466  1.00129.33           O
ATOM   3493  OD2 ASP B 456      23.511  83.113   3.473  1.00129.33           O
ATOM   3494  C   ASP B 456      21.699  79.991   1.905  1.00129.33           C
ATOM   3495  O   ASP B 456      22.494  80.222   0.995  1.00129.33           O
ATOM   3496  N   LEU B 457      21.702  78.805   2.556  1.00 68.67           N
ATOM   3497  CA  LEU B 457      22.827  77.920   2.355  1.00 68.67           C
ATOM   3498  CB  LEU B 457      23.507  77.494   3.669  1.00 68.67           C
ATOM   3499  CG  LEU B 457      24.144  78.664   4.442  1.00 68.67           C
ATOM   3500  CD1 LEU B 457      24.844  78.174   5.720  1.00 68.67           C
ATOM   3501  CD2 LEU B 457      25.067  79.496   3.538  1.00 68.67           C
ATOM   3502  C   LEU B 457      22.504  76.660   1.622  1.00 68.67           C
ATOM   3503  O   LEU B 457      21.356  76.225   1.535  1.00 68.67           O
ATOM   3504  N   TYR B 458      23.571  76.052   1.055  1.00161.63           N
ATOM   3505  CA  TYR B 458      23.479  74.791   0.381  1.00161.63           C
ATOM   3506  CB  TYR B 458      24.510  74.576  -0.746  1.00161.63           C
ATOM   3507  CG  TYR B 458      25.814  74.128  -0.181  1.00161.63           C
ATOM   3508  CD1 TYR B 458      26.786  75.022   0.207  1.00161.63           C
ATOM   3509  CD2 TYR B 458      26.054  72.780  -0.047  1.00161.63           C
ATOM   3510  CE1 TYR B 458      27.980  74.568   0.719  1.00161.63           C
ATOM   3511  CE2 TYR B 458      27.242  72.321   0.462  1.00161.63           C
ATOM   3512  CZ  TYR B 458      28.206  73.217   0.847  1.00161.63           C
ATOM   3513  OH  TYR B 458      29.425  72.740   1.369  1.00161.63           O
ATOM   3514  C   TYR B 458      23.706  73.754   1.440  1.00161.63           C
ATOM   3515  O   TYR B 458      24.396  74.009   2.427  1.00161.63           O
ATOM   3516  N   HIS B 459      23.067  72.576   1.301  1.00 71.25           N
ATOM   3517  CA  HIS B 459      23.213  71.547   2.290  1.00 71.25           C
ATOM   3518  ND1 HIS B 459      22.222  72.991   5.169  1.00 71.25           N
ATOM   3519  CG  HIS B 459      21.654  72.657   3.960  1.00 71.25           C
ATOM   3520  CB  HIS B 459      21.976  71.407   3.194  1.00 71.25           C
ATOM   3521  NE2 HIS B 459      20.810  74.630   4.660  1.00 71.25           N
ATOM   3522  CD2 HIS B 459      20.794  73.669   3.664  1.00 71.25           C
ATOM   3523  CE1 HIS B 459      21.682  74.178   5.542  1.00 71.25           C
ATOM   3524  C   HIS B 459      23.361  70.250   1.566  1.00 71.25           C
ATOM   3525  O   HIS B 459      23.267  70.190   0.341  1.00 71.25           O
ATOM   3526  N   THR B 460      23.655  69.171   2.316  1.00137.27           N
ATOM   3527  CA  THR B 460      23.749  67.889   1.692  1.00137.27           C
ATOM   3528  CB  THR B 460      25.171  67.488   1.436  1.00137.27           C
ATOM   3529  OG1 THR B 460      25.210  66.367   0.571  1.00137.27           O
ATOM   3530  CG2 THR B 460      25.888  67.204   2.761  1.00137.27           C
ATOM   3531  C   THR B 460      23.018  66.905   2.570  1.00137.27           C
ATOM   3532  O   THR B 460      23.383  66.665   3.719  1.00137.27           O
ATOM   3533  N   PHE B 461      21.953  66.282   2.032  1.00 79.03           N
ATOM   3534  CA  PHE B 461      21.096  65.425   2.811  1.00 79.03           C
ATOM   3535  CB  PHE B 461      19.657  65.470   2.258  1.00 79.03           C
ATOM   3536  CG  PHE B 461      18.728  64.634   3.065  1.00 79.03           C
ATOM   3537  CD1 PHE B 461      18.359  65.020   4.332  1.00 79.03           C
ATOM   3538  CD2 PHE B 461      18.190  63.486   2.532  1.00 79.03           C
ATOM   3539  CE1 PHE B 461      17.489  64.255   5.071  1.00 79.03           C
ATOM   3540  CE2 PHE B 461      17.318  62.721   3.268  1.00 79.03           C
ATOM   3541  CZ  PHE B 461      16.968  63.100   4.540  1.00 79.03           C
ATOM   3542  C   PHE B 461      21.611  64.006   2.776  1.00 79.03           C
ATOM   3543  O   PHE B 461      21.836  63.441   1.706  1.00 79.03           O
ATOM   3544  N   HIS B 462      21.807  63.388   3.968  1.00 80.00           N
ATOM   3545  CA  HIS B 462      22.339  62.048   4.049  1.00 80.00           C
ATOM   3546  ND1 HIS B 462      24.109  59.634   3.748  1.00 80.00           N
ATOM   3547  CG  HIS B 462      24.334  60.640   4.659  1.00 80.00           C
ATOM   3548  CB  HIS B 462      23.810  62.029   4.496  1.00 80.00           C
ATOM   3549  NE2 HIS B 462      25.320  58.749   5.391  1.00 80.00           N
ATOM   3550  CD2 HIS B 462      25.077  60.085   5.656  1.00 80.00           C
ATOM   3551  CE1 HIS B 462      24.716  58.526   4.235  1.00 80.00           C
ATOM   3552  C   HIS B 462      21.559  61.209   5.025  1.00 80.00           C
ATOM   3553  O   HIS B 462      21.161  61.677   6.091  1.00 80.00           O
ATOM   3554  N   LEU B 463      21.321  59.925   4.665  1.00104.73           N
ATOM   3555  CA  LEU B 463      20.622  59.008   5.528  1.00104.73           C
ATOM   3556  CB  LEU B 463      19.302  58.472   4.951  1.00104.73           C
ATOM   3557  CG  LEU B 463      18.341  59.566   4.470  1.00104.73           C
ATOM   3558  CD1 LEU B 463      17.951  60.529   5.604  1.00104.73           C
ATOM   3559  CD2 LEU B 463      18.913  60.257   3.226  1.00104.73           C
ATOM   3560  C   LEU B 463      21.464  57.784   5.704  1.00104.73           C
ATOM   3561  O   LEU B 463      21.937  57.182   4.744  1.00104.73           O
ATOM   3562  N   HIS B 464      21.676  57.364   6.957  1.00 74.07           N
ATOM   3563  CA  HIS B 464      22.403  56.148   7.179  1.00 74.07           C
ATOM   3564  ND1 HIS B 464      24.492  56.773  10.367  1.00 74.07           N
ATOM   3565  CG  HIS B 464      23.888  56.900   9.136  1.00 74.07           C
ATOM   3566  CB  HIS B 464      22.858  55.935   8.634  1.00 74.07           C
ATOM   3567  NE2 HIS B 464      25.352  58.592   9.422  1.00 74.07           N
ATOM   3568  CD2 HIS B 464      24.424  58.017   8.572  1.00 74.07           C
ATOM   3569  CE1 HIS B 464      25.357  57.809  10.487  1.00 74.07           C
ATOM   3570  C   HIS B 464      21.493  54.986   6.881  1.00 74.07           C
ATOM   3571  O   HIS B 464      20.285  55.043   7.103  1.00 74.07           O
ATOM   3572  N   SER B 465      22.082  53.896   6.352  1.00113.15           N
ATOM   3573  CA  SER B 465      21.446  52.616   6.158  1.00113.15           C
ATOM   3574  CB  SER B 465      20.801  52.095   7.457  1.00113.15           C
ATOM   3575  OG  SER B 465      20.252  50.798   7.275  1.00113.15           O
ATOM   3576  C   SER B 465      20.399  52.600   5.078  1.00113.15           C
ATOM   3577  O   SER B 465      19.778  51.558   4.864  1.00113.15           O
ATOM   3578  N   HIS B 466      20.205  53.698   4.320  1.00 60.11           N
ATOM   3579  CA  HIS B 466      19.166  53.640   3.323  1.00 60.11           C
ATOM   3580  ND1 HIS B 466      17.795  53.927   6.322  1.00 60.11           N
ATOM   3581  CG  HIS B 466      17.338  53.626   5.058  1.00 60.11           C
ATOM   3582  CB  HIS B 466      17.853  54.277   3.806  1.00 60.11           C
ATOM   3583  NE2 HIS B 466      16.253  52.345   6.565  1.00 60.11           N
ATOM   3584  CD2 HIS B 466      16.396  52.658   5.225  1.00 60.11           C
ATOM   3585  CE1 HIS B 466      17.113  53.132   7.185  1.00 60.11           C
ATOM   3586  C   HIS B 466      19.620  54.389   2.103  1.00 60.11           C
ATOM   3587  O   HIS B 466      20.518  55.224   2.181  1.00 60.11           O
ATOM   3588  N   HIS B 467      19.010  54.103   0.930  1.00119.51           N
ATOM   3589  CA  HIS B 467      19.422  54.747  -0.290  1.00119.51           C
ATOM   3590  ND1 HIS B 467      19.384  52.166  -2.389  1.00119.51           N
ATOM   3591  CG  HIS B 467      20.158  52.558  -1.320  1.00119.51           C
ATOM   3592  CB  HIS B 467      20.533  53.981  -1.027  1.00119.51           C
ATOM   3593  NE2 HIS B 467      19.900  50.316  -1.269  1.00119.51           N
ATOM   3594  CD2 HIS B 467      20.465  51.415  -0.646  1.00119.51           C
ATOM   3595  CE1 HIS B 467      19.260  50.817  -2.310  1.00119.51           C
ATOM   3596  C   HIS B 467      18.245  54.822  -1.219  1.00119.51           C
ATOM   3597  O   HIS B 467      17.252  54.124  -1.028  1.00119.51           O
ATOM   3598  N   TRP B 468      18.324  55.687  -2.257  1.00 67.31           N
ATOM   3599  CA  TRP B 468      17.214  55.836  -3.161  1.00 67.31           C
ATOM   3600  CB  TRP B 468      16.217  56.916  -2.706  1.00 67.31           C
ATOM   3601  CG  TRP B 468      16.811  58.300  -2.596  1.00 67.31           C
ATOM   3602  CD2 TRP B 468      17.593  58.763  -1.484  1.00 67.31           C
ATOM   3603  CD1 TRP B 468      16.747  59.337  -3.481  1.00 67.31           C
ATOM   3604  NE1 TRP B 468      17.436  60.419  -2.988  1.00 67.31           N
ATOM   3605  CE2 TRP B 468      17.963  60.080  -1.760  1.00 67.31           C
ATOM   3606  CE3 TRP B 468      17.972  58.144  -0.327  1.00 67.31           C
ATOM   3607  CZ2 TRP B 468      18.721  60.799  -0.882  1.00 67.31           C
ATOM   3608  CZ3 TRP B 468      18.737  58.873   0.557  1.00 67.31           C
ATOM   3609  CH2 TRP B 468      19.103  60.175   0.284  1.00 67.31           C
ATOM   3610  C   TRP B 468      17.718  56.217  -4.527  1.00 67.31           C
ATOM   3611  O   TRP B 468      18.893  56.533  -4.705  1.00 67.31           O
ATOM   3612  N   ALA B 469      16.829  56.150  -5.547  1.00 44.25           N
ATOM   3613  CA  ALA B 469      17.199  56.505  -6.893  1.00 44.25           C
ATOM   3614  CB  ALA B 469      16.293  55.872  -7.964  1.00 44.25           C
ATOM   3615  C   ALA B 469      17.116  57.992  -7.058  1.00 44.25           C
ATOM   3616  O   ALA B 469      16.233  58.639  -6.499  1.00 44.25           O
ATOM   3617  N   ASP B 470      18.029  58.580  -7.860  1.00 65.10           N
ATOM   3618  CA  ASP B 470      17.979  60.003  -8.047  1.00 65.10           C
ATOM   3619  CB  ASP B 470      19.362  60.643  -8.268  1.00 65.10           C
ATOM   3620  CG  ASP B 470      19.217  62.157  -8.167  1.00 65.10           C
ATOM   3621  OD1 ASP B 470      18.166  62.623  -7.650  1.00 65.10           O
ATOM   3622  OD2 ASP B 470      20.161  62.870  -8.600  1.00 65.10           O
ATOM   3623  C   ASP B 470      17.163  60.267  -9.278  1.00 65.10           C
ATOM   3624  O   ASP B 470      17.701  60.604 -10.332  1.00 65.10           O
ATOM   3625  N   ASN B 471      15.828  60.114  -9.162  1.00 74.92           N
ATOM   3626  CA  ASN B 471      14.922  60.371 -10.245  1.00 74.92           C
ATOM   3627  CB  ASN B 471      14.593  59.129 -11.099  1.00 74.92           C
ATOM   3628  CG  ASN B 471      13.945  58.055 -10.241  1.00 74.92           C
ATOM   3629  OD1 ASN B 471      13.634  58.268  -9.071  1.00 74.92           O
ATOM   3630  ND2 ASN B 471      13.752  56.853 -10.845  1.00 74.92           N
ATOM   3631  C   ASN B 471      13.664  60.950  -9.656  1.00 74.92           C
ATOM   3632  O   ASN B 471      13.645  61.360  -8.498  1.00 74.92           O
ATOM   3633  N   ARG B 472      12.573  61.033 -10.444  1.00155.20           N
ATOM   3634  CA  ARG B 472      11.397  61.706  -9.958  1.00155.20           C
ATOM   3635  CB  ARG B 472      10.276  61.816 -11.007  1.00155.20           C
ATOM   3636  CG  ARG B 472       9.736  60.473 -11.501  1.00155.20           C
ATOM   3637  CD  ARG B 472       8.501  60.619 -12.390  1.00155.20           C
ATOM   3638  NE  ARG B 472       7.415  61.197 -11.549  1.00155.20           N
ATOM   3639  CZ  ARG B 472       6.533  60.374 -10.909  1.00155.20           C
ATOM   3640  NH1 ARG B 472       6.627  59.021 -11.062  1.00155.20           N
ATOM   3641  NH2 ARG B 472       5.551  60.902 -10.122  1.00155.20           N
ATOM   3642  C   ARG B 472      10.791  61.056  -8.735  1.00155.20           C
ATOM   3643  O   ARG B 472      10.478  61.749  -7.768  1.00155.20           O
ATOM   3644  N   THR B 473      10.569  59.726  -8.771  1.00151.87           N
ATOM   3645  CA  THR B 473       9.908  58.953  -7.742  1.00151.87           C
ATOM   3646  CB  THR B 473       9.504  57.600  -8.231  1.00151.87           C
ATOM   3647  OG1 THR B 473       8.805  57.701  -9.457  1.00151.87           O
ATOM   3648  CG2 THR B 473       8.577  56.980  -7.174  1.00151.87           C
ATOM   3649  C   THR B 473      10.811  58.644  -6.589  1.00151.87           C
ATOM   3650  O   THR B 473      10.361  58.478  -5.455  1.00151.87           O
ATOM   3651  N   GLY B 474      12.113  58.477  -6.873  1.00 34.42           N
ATOM   3652  CA  GLY B 474      13.029  58.036  -5.864  1.00 34.42           C
ATOM   3653  C   GLY B 474      13.167  56.544  -6.004  1.00 34.42           C
ATOM   3654  O   GLY B 474      13.966  55.927  -5.301  1.00 34.42           O
ATOM   3655  N   TYR B 475      12.397  55.926  -6.928  1.00 78.96           N
ATOM   3656  CA  TYR B 475      12.462  54.500  -7.141  1.00 78.96           C
ATOM   3657  CB  TYR B 475      11.142  53.726  -6.966  0.65 78.96           C
ATOM   3658  CG  TYR B 475      10.827  53.456  -5.540  1.00 78.96           C
ATOM   3659  CD1 TYR B 475      11.546  52.510  -4.846  0.65 78.96           C
ATOM   3660  CD2 TYR B 475       9.790  54.102  -4.914  1.00 78.96           C
ATOM   3661  CE1 TYR B 475      11.259  52.230  -3.532  1.00 78.96           C
ATOM   3662  CE2 TYR B 475       9.500  53.824  -3.602  1.00 78.96           C
ATOM   3663  CZ  TYR B 475      10.232  52.893  -2.906  1.00 78.96           C
ATOM   3664  OH  TYR B 475       9.927  52.613  -1.557  1.00 78.96           O
ATOM   3665  C   TYR B 475      12.805  54.214  -8.566  1.00 78.96           C
ATOM   3666  O   TYR B 475      12.465  54.970  -9.475  1.00 78.96           O
ATOM   3667  N   LEU B 476      13.487  53.071  -8.786  1.00 47.67           N
ATOM   3668  CA  LEU B 476      13.838  52.649 -10.112  1.00 47.67           C
ATOM   3669  CB  LEU B 476      15.037  51.686 -10.158  1.00 47.67           C
ATOM   3670  CG  LEU B 476      16.363  52.322  -9.707  1.00 47.67           C
ATOM   3671  CD1 LEU B 476      17.516  51.309  -9.779  1.00 47.67           C
ATOM   3672  CD2 LEU B 476      16.656  53.609 -10.495  1.00 47.67           C
ATOM   3673  C   LEU B 476      12.663  51.911 -10.674  1.00 47.67           C
ATOM   3674  O   LEU B 476      12.018  51.118  -9.987  1.00 47.67           O
ATOM   3675  N   GLU B 477      12.349  52.191 -11.954  1.00 70.43           N
ATOM   3676  CA  GLU B 477      11.252  51.576 -12.645  1.00 70.43           C
ATOM   3677  CB  GLU B 477      11.006  52.178 -14.040  1.00 70.43           C
ATOM   3678  CG  GLU B 477      10.328  53.547 -14.001  1.00 70.43           C
ATOM   3679  CD  GLU B 477       8.882  53.322 -13.580  1.00 70.43           C
ATOM   3680  OE1 GLU B 477       8.663  52.535 -12.621  1.00 70.43           O
ATOM   3681  OE2 GLU B 477       7.978  53.925 -14.217  1.00 70.43           O
ATOM   3682  C   GLU B 477      11.535  50.119 -12.833  1.00 70.43           C
ATOM   3683  O   GLU B 477      10.639  49.285 -12.711  1.00 70.43           O
ATOM   3684  N   GLY B 478      12.799  49.778 -13.144  1.00 29.50           N
ATOM   3685  CA  GLY B 478      13.172  48.414 -13.387  1.00 29.50           C
ATOM   3686  C   GLY B 478      14.625  48.434 -13.744  1.00 29.50           C
ATOM   3687  O   GLY B 478      15.332  49.397 -13.457  1.00 29.50           O
ATOM   3688  N   PRO B 479      15.095  47.386 -14.355  1.00 70.89           N
ATOM   3689  CA  PRO B 479      16.475  47.230 -14.734  1.00 70.89           C
ATOM   3690  CD  PRO B 479      14.249  46.303 -14.827  1.00 70.89           C
ATOM   3691  CB  PRO B 479      16.575  45.809 -15.289  1.00 70.89           C
ATOM   3692  CG  PRO B 479      15.148  45.502 -15.782  1.00 70.89           C
ATOM   3693  C   PRO B 479      16.959  48.252 -15.729  1.00 70.89           C
ATOM   3694  O   PRO B 479      18.171  48.428 -15.841  1.00 70.89           O
ATOM   3695  N   THR B 480      16.051  48.886 -16.494  1.00129.55           N
ATOM   3696  CA  THR B 480      16.374  49.828 -17.537  1.00129.55           C
ATOM   3697  CB  THR B 480      15.196  50.130 -18.416  1.00129.55           C
ATOM   3698  OG1 THR B 480      14.169  50.756 -17.660  1.00129.55           O
ATOM   3699  CG2 THR B 480      14.680  48.811 -19.018  1.00129.55           C
ATOM   3700  C   THR B 480      16.877  51.149 -17.019  1.00129.55           C
ATOM   3701  O   THR B 480      17.654  51.816 -17.698  1.00129.55           O
ATOM   3702  N   ASP B 481      16.421  51.580 -15.827  1.00 76.47           N
ATOM   3703  CA  ASP B 481      16.668  52.902 -15.296  1.00 76.47           C
ATOM   3704  CB  ASP B 481      15.775  53.171 -14.067  1.00 76.47           C
ATOM   3705  CG  ASP B 481      15.715  54.658 -13.752  1.00 76.47           C
ATOM   3706  OD1 ASP B 481      16.621  55.409 -14.202  1.00 76.47           O
ATOM   3707  OD2 ASP B 481      14.749  55.061 -13.051  1.00 76.47           O
ATOM   3708  C   ASP B 481      18.111  53.109 -14.896  1.00 76.47           C
ATOM   3709  O   ASP B 481      18.610  52.506 -13.948  1.00 76.47           O
ATOM   3710  N   PRO B 482      18.789  53.975 -15.616  1.00 88.06           N
ATOM   3711  CA  PRO B 482      20.178  54.317 -15.398  1.00 88.06           C
ATOM   3712  CD  PRO B 482      18.302  54.444 -16.902  1.00 88.06           C
ATOM   3713  CB  PRO B 482      20.658  54.937 -16.712  1.00 88.06           C
ATOM   3714  CG  PRO B 482      19.371  55.433 -17.390  1.00 88.06           C
ATOM   3715  C   PRO B 482      20.419  55.240 -14.233  1.00 88.06           C
ATOM   3716  O   PRO B 482      21.582  55.524 -13.947  1.00 88.06           O
ATOM   3717  N   SER B 483      19.364  55.739 -13.559  1.00 97.23           N
ATOM   3718  CA  SER B 483      19.541  56.733 -12.533  1.00 97.23           C
ATOM   3719  CB  SER B 483      18.218  57.212 -11.904  1.00 97.23           C
ATOM   3720  OG  SER B 483      17.518  56.126 -11.319  1.00 97.23           O
ATOM   3721  C   SER B 483      20.469  56.260 -11.455  1.00 97.23           C
ATOM   3722  O   SER B 483      20.559  55.076 -11.137  1.00 97.23           O
ATOM   3723  N   ALA B 484      21.222  57.217 -10.873  1.00 34.21           N
ATOM   3724  CA  ALA B 484      22.176  56.881  -9.860  1.00 34.21           C
ATOM   3725  CB  ALA B 484      23.158  58.022  -9.542  1.00 34.21           C
ATOM   3726  C   ALA B 484      21.454  56.539  -8.597  1.00 34.21           C
ATOM   3727  O   ALA B 484      20.420  57.122  -8.271  1.00 34.21           O
ATOM   3728  N   SER B 485      21.997  55.553  -7.857  1.00 48.66           N
ATOM   3729  CA  SER B 485      21.466  55.202  -6.572  1.00 48.66           C
ATOM   3730  CB  SER B 485      21.574  53.703  -6.243  1.00 48.66           C
ATOM   3731  OG  SER B 485      20.780  52.944  -7.144  1.00 48.66           O
ATOM   3732  C   SER B 485      22.347  55.936  -5.616  1.00 48.66           C
ATOM   3733  O   SER B 485      23.572  55.835  -5.704  1.00 48.66           O
ATOM   3734  N   ILE B 486      21.731  56.704  -4.691  1.00 89.78           N
ATOM   3735  CA  ILE B 486      22.480  57.580  -3.836  1.00 89.78           C
ATOM   3736  CB  ILE B 486      22.440  59.003  -4.312  1.00 89.78           C
ATOM   3737  CG1 ILE B 486      20.992  59.526  -4.281  1.00 89.78           C
ATOM   3738  CG2 ILE B 486      23.087  59.059  -5.707  1.00 89.78           C
ATOM   3739  CD1 ILE B 486      20.877  61.033  -4.510  1.00 89.78           C
ATOM   3740  C   ILE B 486      21.932  57.579  -2.442  1.00 89.78           C
ATOM   3741  O   ILE B 486      20.823  57.130  -2.166  1.00 89.78           O
ATOM   3742  N   ASP B 487      22.843  57.864  -1.507  1.00251.34           N
ATOM   3743  CA  ASP B 487      22.676  58.045  -0.102  1.00251.34           C
ATOM   3744  CB  ASP B 487      23.884  57.338   0.527  1.00251.34           C
ATOM   3745  CG  ASP B 487      23.518  56.977   1.921  1.00251.34           C
ATOM   3746  OD1 ASP B 487      22.420  57.445   2.297  1.00251.34           O
ATOM   3747  OD2 ASP B 487      24.279  56.250   2.615  1.00251.34           O
ATOM   3748  C   ASP B 487      22.708  59.493   0.330  1.00251.34           C
ATOM   3749  O   ASP B 487      22.331  59.830   1.454  1.00251.34           O
ATOM   3750  N   ASN B 488      23.299  60.366  -0.510  1.00 99.72           N
ATOM   3751  CA  ASN B 488      23.621  61.712  -0.120  1.00 99.72           C
ATOM   3752  CB  ASN B 488      25.128  61.784   0.194  1.00 99.72           C
ATOM   3753  CG  ASN B 488      25.491  63.035   0.965  1.00 99.72           C
ATOM   3754  OD1 ASN B 488      25.112  63.205   2.123  1.00 99.72           O
ATOM   3755  ND2 ASN B 488      26.293  63.914   0.311  1.00 99.72           N
ATOM   3756  C   ASN B 488      23.331  62.600  -1.301  1.00 99.72           C
ATOM   3757  O   ASN B 488      23.620  62.219  -2.434  1.00 99.72           O
ATOM   3758  N   LYS B 489      22.759  63.810  -1.077  1.00 66.85           N
ATOM   3759  CA  LYS B 489      22.410  64.654  -2.195  1.00 66.85           C
ATOM   3760  CB  LYS B 489      20.948  64.464  -2.632  1.00 66.85           C
ATOM   3761  CG  LYS B 489      20.532  65.339  -3.813  1.00 66.85           C
ATOM   3762  CD  LYS B 489      19.167  64.973  -4.396  1.00 66.85           C
ATOM   3763  CE  LYS B 489      18.716  65.934  -5.496  1.00 66.85           C
ATOM   3764  NZ  LYS B 489      17.398  65.524  -6.018  1.00 66.85           N
ATOM   3765  C   LYS B 489      22.562  66.107  -1.828  1.00 66.85           C
ATOM   3766  O   LYS B 489      22.155  66.528  -0.747  1.00 66.85           O
ATOM   3767  N   ASP B 490      23.157  66.915  -2.738  1.00 87.14           N
ATOM   3768  CA  ASP B 490      23.330  68.330  -2.524  1.00 87.14           C
ATOM   3769  CB  ASP B 490      24.409  68.940  -3.441  1.00 87.14           C
ATOM   3770  CG  ASP B 490      24.711  70.368  -3.005  1.00 87.14           C
ATOM   3771  OD1 ASP B 490      24.190  70.800  -1.943  1.00 87.14           O
ATOM   3772  OD2 ASP B 490      25.479  71.048  -3.737  1.00 87.14           O
ATOM   3773  C   ASP B 490      22.030  69.020  -2.830  1.00 87.14           C
ATOM   3774  O   ASP B 490      21.323  68.643  -3.763  1.00 87.14           O
ATOM   3775  N   LEU B 491      21.679  70.064  -2.046  1.00 96.20           N
ATOM   3776  CA  LEU B 491      20.453  70.786  -2.272  1.00 96.20           C
ATOM   3777  CB  LEU B 491      19.300  70.374  -1.343  1.00 96.20           C
ATOM   3778  CG  LEU B 491      18.762  68.950  -1.552  1.00 96.20           C
ATOM   3779  CD1 LEU B 491      19.818  67.880  -1.239  1.00 96.20           C
ATOM   3780  CD2 LEU B 491      17.465  68.755  -0.752  1.00 96.20           C
ATOM   3781  C   LEU B 491      20.680  72.237  -1.978  1.00 96.20           C
ATOM   3782  O   LEU B 491      21.566  72.597  -1.205  1.00 96.20           O
ATOM   3783  N   GLY B 492      19.847  73.109  -2.587  1.00 33.42           N
ATOM   3784  CA  GLY B 492      19.940  74.526  -2.368  1.00 33.42           C
ATOM   3785  C   GLY B 492      18.550  75.037  -2.147  1.00 33.42           C
ATOM   3786  O   GLY B 492      17.573  74.306  -2.292  1.00 33.42           O
ATOM   3787  N   PRO B 493      18.440  76.303  -1.844  1.00 86.06           N
ATOM   3788  CA  PRO B 493      17.183  76.909  -1.510  1.00 86.06           C
ATOM   3789  CD  PRO B 493      19.578  77.105  -1.431  1.00 86.06           C
ATOM   3790  CB  PRO B 493      17.503  78.370  -1.209  1.00 86.06           C
ATOM   3791  CG  PRO B 493      18.965  78.321  -0.718  1.00 86.06           C
ATOM   3792  C   PRO B 493      16.140  76.691  -2.557  1.00 86.06           C
ATOM   3793  O   PRO B 493      16.374  76.990  -3.729  1.00 86.06           O
ATOM   3794  N   GLY B 494      14.979  76.163  -2.121  1.00 35.84           N
ATOM   3795  CA  GLY B 494      13.829  75.945  -2.944  1.00 35.84           C
ATOM   3796  C   GLY B 494      13.903  74.631  -3.659  1.00 35.84           C
ATOM   3797  O   GLY B 494      13.005  74.306  -4.435  1.00 35.84           O
ATOM   3798  N   SER B 495      14.971  73.839  -3.445  1.00 72.70           N
ATOM   3799  CA  SER B 495      15.004  72.555  -4.088  1.00 72.70           C
ATOM   3800  CB  SER B 495      16.396  71.902  -4.092  1.00 72.70           C
ATOM   3801  OG  SER B 495      16.342  70.643  -4.747  1.00 72.70           O
ATOM   3802  C   SER B 495      14.080  71.648  -3.338  1.00 72.70           C
ATOM   3803  O   SER B 495      13.914  71.774  -2.124  1.00 72.70           O
ATOM   3804  N   SER B 496      13.427  70.715  -4.055  1.00 88.70           N
ATOM   3805  CA  SER B 496      12.563  69.781  -3.399  1.00 88.70           C
ATOM   3806  CB  SER B 496      11.087  70.212  -3.469  1.00 88.70           C
ATOM   3807  OG  SER B 496      10.254  69.275  -2.807  1.00 88.70           O
ATOM   3808  C   SER B 496      12.694  68.471  -4.113  1.00 88.70           C
ATOM   3809  O   SER B 496      12.754  68.430  -5.340  1.00 88.70           O
ATOM   3810  N   PHE B 497      12.779  67.356  -3.357  1.00 63.68           N
ATOM   3811  CA  PHE B 497      12.802  66.060  -3.978  1.00 63.68           C
ATOM   3812  CB  PHE B 497      14.201  65.549  -4.392  1.00 63.68           C
ATOM   3813  CG  PHE B 497      15.082  65.311  -3.212  1.00 63.68           C
ATOM   3814  CD1 PHE B 497      15.035  64.117  -2.529  1.00 63.68           C
ATOM   3815  CD2 PHE B 497      15.974  66.274  -2.801  1.00 63.68           C
ATOM   3816  CE1 PHE B 497      15.855  63.892  -1.448  1.00 63.68           C
ATOM   3817  CE2 PHE B 497      16.795  66.054  -1.721  1.00 63.68           C
ATOM   3818  CZ  PHE B 497      16.737  64.863  -1.040  1.00 63.68           C
ATOM   3819  C   PHE B 497      12.178  65.103  -3.016  1.00 63.68           C
ATOM   3820  O   PHE B 497      11.910  65.454  -1.869  1.00 63.68           O
ATOM   3821  N   GLY B 498      11.893  63.866  -3.468  1.00 27.72           N
ATOM   3822  CA  GLY B 498      11.270  62.935  -2.573  1.00 27.72           C
ATOM   3823  C   GLY B 498      11.598  61.540  -2.990  1.00 27.72           C
ATOM   3824  O   GLY B 498      11.948  61.272  -4.139  1.00 27.72           O
ATOM   3825  N   PHE B 499      11.485  60.601  -2.030  1.00 58.66           N
ATOM   3826  CA  PHE B 499      11.782  59.241  -2.349  1.00 58.66           C
ATOM   3827  CB  PHE B 499      13.293  58.942  -2.351  1.00 58.66           C
ATOM   3828  CG  PHE B 499      13.852  59.301  -1.015  1.00 58.66           C
ATOM   3829  CD1 PHE B 499      13.886  58.383   0.008  1.00 58.66           C
ATOM   3830  CD2 PHE B 499      14.344  60.566  -0.786  1.00 58.66           C
ATOM   3831  CE1 PHE B 499      14.405  58.719   1.236  1.00 58.66           C
ATOM   3832  CE2 PHE B 499      14.864  60.909   0.441  1.00 58.66           C
ATOM   3833  CZ  PHE B 499      14.895  59.983   1.455  1.00 58.66           C
ATOM   3834  C   PHE B 499      11.116  58.352  -1.354  1.00 58.66           C
ATOM   3835  O   PHE B 499      10.579  58.810  -0.346  1.00 58.66           O
ATOM   3836  N   GLN B 500      11.093  57.039  -1.647  1.00 58.86           N
ATOM   3837  CA  GLN B 500      10.532  56.113  -0.716  1.00 58.86           C
ATOM   3838  CB  GLN B 500       9.216  55.486  -1.198  1.00 58.86           C
ATOM   3839  CG  GLN B 500       8.102  56.521  -1.379  1.00 58.86           C
ATOM   3840  CD  GLN B 500       6.938  55.852  -2.094  1.00 58.86           C
ATOM   3841  OE1 GLN B 500       6.987  54.665  -2.413  1.00 58.86           O
ATOM   3842  NE2 GLN B 500       5.862  56.639  -2.360  1.00 58.86           N
ATOM   3843  C   GLN B 500      11.543  55.033  -0.496  1.00 58.86           C
ATOM   3844  O   GLN B 500      12.302  54.675  -1.397  1.00 58.86           O
ATOM   3845  N   VAL B 501      11.598  54.519   0.748  1.00 93.16           N
ATOM   3846  CA  VAL B 501      12.514  53.471   1.090  1.00 93.16           C
ATOM   3847  CB  VAL B 501      13.694  53.939   1.889  1.00 93.16           C
ATOM   3848  CG1 VAL B 501      14.502  54.932   1.036  1.00 93.16           C
ATOM   3849  CG2 VAL B 501      13.186  54.523   3.217  1.00 93.16           C
ATOM   3850  C   VAL B 501      11.771  52.497   1.946  1.00 93.16           C
ATOM   3851  O   VAL B 501      10.725  52.824   2.504  1.00 93.16           O
ATOM   3852  N   GLN B 502      12.279  51.250   2.030  1.00 85.31           N
ATOM   3853  CA  GLN B 502      11.694  50.278   2.908  1.00 85.31           C
ATOM   3854  CB  GLN B 502      11.764  48.827   2.395  1.00 85.31           C
ATOM   3855  CG  GLN B 502      11.129  47.830   3.369  1.00 85.31           C
ATOM   3856  CD  GLN B 502      11.244  46.431   2.783  1.00 85.31           C
ATOM   3857  OE1 GLN B 502      12.047  46.183   1.885  1.00 85.31           O
ATOM   3858  NE2 GLN B 502      10.424  45.483   3.311  1.00 85.31           N
ATOM   3859  C   GLN B 502      12.517  50.342   4.151  1.00 85.31           C
ATOM   3860  O   GLN B 502      13.731  50.148   4.116  1.00 85.31           O
ATOM   3861  N   ALA B 503      11.874  50.610   5.301  1.00 44.95           N
ATOM   3862  CA  ALA B 503      12.653  50.809   6.489  1.00 44.95           C
ATOM   3863  CB  ALA B 503      11.813  51.232   7.707  1.00 44.95           C
ATOM   3864  C   ALA B 503      13.390  49.558   6.862  1.00 44.95           C
ATOM   3865  O   ALA B 503      12.807  48.485   7.009  1.00 44.95           O
ATOM   3866  N   GLY B 504      14.721  49.692   7.033  1.00 32.45           N
ATOM   3867  CA  GLY B 504      15.578  48.639   7.505  1.00 32.45           C
ATOM   3868  C   GLY B 504      15.784  47.574   6.471  1.00 32.45           C
ATOM   3869  O   GLY B 504      16.309  46.508   6.790  1.00 32.45           O
ATOM   3870  N   GLU B 505      15.405  47.819   5.204  1.00 55.15           N
ATOM   3871  CA  GLU B 505      15.564  46.772   4.237  1.00 55.15           C
ATOM   3872  CB  GLU B 505      15.071  47.166   2.834  1.00 55.15           C
ATOM   3873  CG  GLU B 505      15.229  46.060   1.790  1.00 55.15           C
ATOM   3874  CD  GLU B 505      14.706  46.598   0.466  0.50 55.15           C
ATOM   3875  OE1 GLU B 505      15.308  47.574  -0.051  0.50 55.15           O
ATOM   3876  OE2 GLU B 505      13.692  46.045  -0.042  0.50 55.15           O
ATOM   3877  C   GLU B 505      17.014  46.421   4.138  1.00 55.15           C
ATOM   3878  O   GLU B 505      17.858  47.255   3.805  1.00 55.15           O
ATOM   3879  N   GLY B 506      17.329  45.143   4.424  1.00 61.24           N
ATOM   3880  CA  GLY B 506      18.667  44.649   4.302  1.00 61.24           C
ATOM   3881  C   GLY B 506      19.563  45.278   5.323  1.00 61.24           C
ATOM   3882  O   GLY B 506      20.764  45.385   5.095  1.00 61.24           O
ATOM   3883  N   GLY B 507      19.072  45.592   6.534  1.00137.07           N
ATOM   3884  CA  GLY B 507      19.958  46.293   7.421  1.00137.07           C
ATOM   3885  C   GLY B 507      19.401  46.198   8.805  1.00137.07           C
ATOM   3886  O   GLY B 507      20.148  46.288   9.778  1.00137.07           O
ATOM   3887  N   GLY B 508      18.077  46.006   8.936  1.00 47.64           N
ATOM   3888  CA  GLY B 508      17.533  45.725  10.235  1.00 47.64           C
ATOM   3889  C   GLY B 508      17.201  46.972  10.992  1.00 47.64           C
ATOM   3890  O   GLY B 508      17.340  48.091  10.503  1.00 47.64           O
ATOM   3891  N   ALA B 509      16.746  46.772  12.247  1.00 37.83           N
ATOM   3892  CA  ALA B 509      16.300  47.835  13.099  1.00 37.83           C
ATOM   3893  CB  ALA B 509      15.489  47.352  14.314  1.00 37.83           C
ATOM   3894  C   ALA B 509      17.475  48.590  13.618  1.00 37.83           C
ATOM   3895  O   ALA B 509      18.589  48.072  13.660  1.00 37.83           O
ATOM   3896  N   GLY B 510      17.250  49.866  14.000  1.00 45.16           N
ATOM   3897  CA  GLY B 510      18.314  50.634  14.569  1.00 45.16           C
ATOM   3898  C   GLY B 510      17.950  52.086  14.630  1.00 45.16           C
ATOM   3899  O   GLY B 510      16.949  52.531  14.058  1.00 45.16           O
ATOM   3900  N   THR B 511      18.786  52.855  15.366  1.00148.73           N
ATOM   3901  CA  THR B 511      18.632  54.283  15.398  1.00148.73           C
ATOM   3902  CB  THR B 511      19.027  54.906  16.716  1.00148.73           C
ATOM   3903  OG1 THR B 511      18.846  56.314  16.662  1.00148.73           O
ATOM   3904  CG2 THR B 511      20.473  54.537  17.095  1.00148.73           C
ATOM   3905  C   THR B 511      19.496  54.810  14.286  1.00148.73           C
ATOM   3906  O   THR B 511      20.698  55.043  14.422  1.00148.73           O
ATOM   3907  N   TRP B 512      18.867  55.026  13.120  1.00 83.04           N
ATOM   3908  CA  TRP B 512      19.594  55.419  11.943  1.00 83.04           C
ATOM   3909  CB  TRP B 512      18.996  54.835  10.653  1.00 83.04           C
ATOM   3910  CG  TRP B 512      18.996  53.326  10.627  1.00 83.04           C
ATOM   3911  CD2 TRP B 512      20.166  52.517  10.431  1.00 83.04           C
ATOM   3912  CD1 TRP B 512      17.955  52.462  10.804  1.00 83.04           C
ATOM   3913  NE1 TRP B 512      18.401  51.165  10.721  1.00 83.04           N
ATOM   3914  CE2 TRP B 512      19.760  51.184  10.494  1.00 83.04           C
ATOM   3915  CE3 TRP B 512      21.471  52.858  10.223  1.00 83.04           C
ATOM   3916  CZ2 TRP B 512      20.659  50.166  10.348  1.00 83.04           C
ATOM   3917  CZ3 TRP B 512      22.374  51.829  10.068  1.00 83.04           C
ATOM   3918  CH2 TRP B 512      21.975  50.510  10.129  1.00 83.04           C
ATOM   3919  C   TRP B 512      19.575  56.908  11.815  1.00 83.04           C
ATOM   3920  O   TRP B 512      18.526  57.534  11.689  1.00 83.04           O
ATOM   3921  N   MET B 513      20.774  57.513  11.816  1.00126.48           N
ATOM   3922  CA  MET B 513      20.912  58.939  11.744  1.00126.48           C
ATOM   3923  CB  MET B 513      22.327  59.378  12.160  1.00126.48           C
ATOM   3924  CG  MET B 513      22.469  60.846  12.545  1.00126.48           C
ATOM   3925  SD  MET B 513      24.170  61.338  12.965  1.00126.48           S
ATOM   3926  CE  MET B 513      24.363  60.187  14.357  1.00126.48           C
ATOM   3927  C   MET B 513      20.691  59.425  10.344  1.00126.48           C
ATOM   3928  O   MET B 513      21.003  58.744   9.368  1.00126.48           O
ATOM   3929  N   TYR B 514      20.083  60.623  10.233  1.00 77.56           N
ATOM   3930  CA  TYR B 514      19.991  61.330   8.988  1.00 77.56           C
ATOM   3931  CB  TYR B 514      18.566  61.457   8.410  1.00 77.56           C
ATOM   3932  CG  TYR B 514      17.738  62.407   9.209  1.00 77.56           C
ATOM   3933  CD1 TYR B 514      17.778  63.755   8.934  1.00 77.56           C
ATOM   3934  CD2 TYR B 514      16.910  61.960  10.214  1.00 77.56           C
ATOM   3935  CE1 TYR B 514      17.018  64.646   9.653  1.00 77.56           C
ATOM   3936  CE2 TYR B 514      16.145  62.846  10.937  1.00 77.56           C
ATOM   3937  CZ  TYR B 514      16.199  64.191  10.656  1.00 77.56           C
ATOM   3938  OH  TYR B 514      15.417  65.107  11.391  1.00 77.56           O
ATOM   3939  C   TYR B 514      20.498  62.694   9.331  1.00 77.56           C
ATOM   3940  O   TYR B 514      20.251  63.182  10.433  1.00 77.56           O
ATOM   3941  N   HIS B 515      21.263  63.341   8.431  1.00 78.04           N
ATOM   3942  CA  HIS B 515      21.767  64.635   8.793  1.00 78.04           C
ATOM   3943  ND1 HIS B 515      25.235  64.388   8.776  1.00 78.04           N
ATOM   3944  CG  HIS B 515      24.076  63.802   9.230  1.00 78.04           C
ATOM   3945  CB  HIS B 515      22.917  64.554   9.807  1.00 78.04           C
ATOM   3946  NE2 HIS B 515      25.429  62.213   8.385  1.00 78.04           N
ATOM   3947  CD2 HIS B 515      24.213  62.471   8.987  1.00 78.04           C
ATOM   3948  CE1 HIS B 515      26.010  63.393   8.280  1.00 78.04           C
ATOM   3949  C   HIS B 515      22.321  65.298   7.575  1.00 78.04           C
ATOM   3950  O   HIS B 515      22.368  64.716   6.494  1.00 78.04           O
ATOM   3951  N   CYS B 516      22.705  66.580   7.734  1.00 56.40           N
ATOM   3952  CA  CYS B 516      23.380  67.305   6.700  1.00 56.40           C
ATOM   3953  CB  CYS B 516      23.270  68.833   6.858  1.00 56.40           C
ATOM   3954  SG  CYS B 516      24.132  69.751   5.545  1.00 56.40           S
ATOM   3955  C   CYS B 516      24.822  66.926   6.841  1.00 56.40           C
ATOM   3956  O   CYS B 516      25.354  66.909   7.947  1.00 56.40           O
ATOM   3957  N   HIS B 517      25.470  66.561   5.720  1.00115.62           N
ATOM   3958  CA  HIS B 517      26.830  66.097   5.690  1.00115.62           C
ATOM   3959  ND1 HIS B 517      29.525  64.405   4.957  1.00115.62           N
ATOM   3960  CG  HIS B 517      28.181  64.151   4.803  1.00115.62           C
ATOM   3961  CB  HIS B 517      27.133  65.179   4.492  1.00115.62           C
ATOM   3962  NE2 HIS B 517      29.249  62.219   5.284  1.00115.62           N
ATOM   3963  CD2 HIS B 517      28.030  62.812   5.007  1.00115.62           C
ATOM   3964  CE1 HIS B 517      30.117  63.216   5.243  1.00115.62           C
ATOM   3965  C   HIS B 517      27.824  67.225   5.730  1.00115.62           C
ATOM   3966  O   HIS B 517      29.023  66.976   5.856  1.00115.62           O
ATOM   3967  N   VAL B 518      27.392  68.482   5.486  1.00 70.25           N
ATOM   3968  CA  VAL B 518      28.337  69.563   5.604  1.00 70.25           C
ATOM   3969  CB  VAL B 518      27.725  70.916   5.361  1.00 70.25           C
ATOM   3970  CG1 VAL B 518      28.794  71.998   5.590  1.00 70.25           C
ATOM   3971  CG2 VAL B 518      27.122  70.934   3.945  1.00 70.25           C
ATOM   3972  C   VAL B 518      28.793  69.488   7.031  1.00 70.25           C
ATOM   3973  O   VAL B 518      27.982  69.559   7.950  1.00 70.25           O
ATOM   3974  N   GLN B 519      30.118  69.397   7.260  1.00 63.19           N
ATOM   3975  CA  GLN B 519      30.625  69.060   8.565  1.00 63.19           C
ATOM   3976  CB  GLN B 519      32.158  68.949   8.583  1.00 63.19           C
ATOM   3977  CG  GLN B 519      32.688  67.868   7.636  1.00 63.19           C
ATOM   3978  CD  GLN B 519      32.141  66.521   8.092  1.00 63.19           C
ATOM   3979  OE1 GLN B 519      31.664  65.725   7.283  1.00 63.19           O
ATOM   3980  NE2 GLN B 519      32.219  66.252   9.423  1.00 63.19           N
ATOM   3981  C   GLN B 519      30.215  70.033   9.638  1.00 63.19           C
ATOM   3982  O   GLN B 519      29.782  69.619  10.712  1.00 63.19           O
ATOM   3983  N   MET B 520      30.317  71.348   9.390  1.00 77.21           N
ATOM   3984  CA  MET B 520      29.997  72.316  10.406  1.00 77.21           C
ATOM   3985  CB  MET B 520      30.270  73.758   9.947  1.00 77.21           C
ATOM   3986  CG  MET B 520      31.746  74.036   9.654  1.00 77.21           C
ATOM   3987  SD  MET B 520      32.093  75.735   9.110  1.00 77.21           S
ATOM   3988  CE  MET B 520      31.294  75.542   7.491  1.00 77.21           C
ATOM   3989  C   MET B 520      28.538  72.229  10.752  1.00 77.21           C
ATOM   3990  O   MET B 520      28.151  72.407  11.907  1.00 77.21           O
ATOM   3991  N   HIS B 521      27.683  71.978   9.745  1.00 48.09           N
ATOM   3992  CA  HIS B 521      26.258  71.950   9.939  1.00 48.09           C
ATOM   3993  ND1 HIS B 521      25.123  73.053   6.436  1.00 48.09           N
ATOM   3994  CG  HIS B 521      25.704  72.948   7.680  1.00 48.09           C
ATOM   3995  CB  HIS B 521      25.481  71.799   8.619  1.00 48.09           C
ATOM   3996  NE2 HIS B 521      26.393  74.859   6.697  1.00 48.09           N
ATOM   3997  CD2 HIS B 521      26.476  74.060   7.824  1.00 48.09           C
ATOM   3998  CE1 HIS B 521      25.569  74.214   5.892  1.00 48.09           C
ATOM   3999  C   HIS B 521      25.853  70.815  10.834  1.00 48.09           C
ATOM   4000  O   HIS B 521      24.962  70.961  11.669  1.00 48.09           O
ATOM   4001  N   SER B 522      26.460  69.629  10.659  1.00 46.30           N
ATOM   4002  CA  SER B 522      26.093  68.510  11.477  1.00 46.30           C
ATOM   4003  CB  SER B 522      26.744  67.207  10.985  1.00 46.30           C
ATOM   4004  OG  SER B 522      28.158  67.339  10.986  1.00 46.30           O
ATOM   4005  C   SER B 522      26.541  68.767  12.886  1.00 46.30           C
ATOM   4006  O   SER B 522      25.802  68.521  13.838  1.00 46.30           O
ATOM   4007  N   ASP B 523      27.766  69.305  13.052  1.00 42.61           N
ATOM   4008  CA  ASP B 523      28.310  69.555  14.358  1.00 42.61           C
ATOM   4009  CB  ASP B 523      29.728  70.155  14.315  1.00 42.61           C
ATOM   4010  CG  ASP B 523      30.707  69.076  13.865  1.00 42.61           C
ATOM   4011  OD1 ASP B 523      30.312  67.880  13.858  1.00 42.61           O
ATOM   4012  OD2 ASP B 523      31.868  69.434  13.529  1.00 42.61           O
ATOM   4013  C   ASP B 523      27.429  70.547  15.059  1.00 42.61           C
ATOM   4014  O   ASP B 523      27.228  70.465  16.270  1.00 42.61           O
ATOM   4015  N   THR B 524      26.893  71.524  14.303  1.00136.10           N
ATOM   4016  CA  THR B 524      26.053  72.569  14.822  1.00136.10           C
ATOM   4017  CB  THR B 524      25.874  73.762  13.919  1.00136.10           C
ATOM   4018  OG1 THR B 524      25.389  74.860  14.678  1.00136.10           O
ATOM   4019  CG2 THR B 524      24.863  73.438  12.812  1.00136.10           C
ATOM   4020  C   THR B 524      24.698  72.032  15.197  1.00136.10           C
ATOM   4021  O   THR B 524      23.954  72.718  15.892  1.00136.10           O
ATOM   4022  N   GLY B 525      24.289  70.831  14.725  1.00 60.57           N
ATOM   4023  CA  GLY B 525      23.008  70.367  15.199  1.00 60.57           C
ATOM   4024  C   GLY B 525      22.020  69.966  14.137  1.00 60.57           C
ATOM   4025  O   GLY B 525      20.870  69.674  14.470  1.00 60.57           O
ATOM   4026  N   MET B 526      22.397  69.941  12.843  1.00 64.73           N
ATOM   4027  CA  MET B 526      21.434  69.501  11.865  1.00 64.73           C
ATOM   4028  CB  MET B 526      21.688  70.082  10.462  1.00 64.73           C
ATOM   4029  CG  MET B 526      21.498  71.600  10.394  1.00 64.73           C
ATOM   4030  SD  MET B 526      21.786  72.332   8.754  1.00 64.73           S
ATOM   4031  CE  MET B 526      20.312  71.597   7.987  1.00 64.73           C
ATOM   4032  C   MET B 526      21.503  67.999  11.760  1.00 64.73           C
ATOM   4033  O   MET B 526      22.010  67.459  10.776  1.00 64.73           O
ATOM   4034  N   SER B 527      20.946  67.282  12.765  1.00 76.65           N
ATOM   4035  CA  SER B 527      20.956  65.844  12.780  1.00 76.65           C
ATOM   4036  CB  SER B 527      22.043  65.247  13.690  1.00 76.65           C
ATOM   4037  OG  SER B 527      21.799  65.602  15.043  1.00 76.65           O
ATOM   4038  C   SER B 527      19.630  65.375  13.300  1.00 76.65           C
ATOM   4039  O   SER B 527      18.957  66.080  14.051  1.00 76.65           O
ATOM   4040  N   GLY B 528      19.223  64.147  12.914  1.00 22.00           N
ATOM   4041  CA  GLY B 528      17.952  63.630  13.338  1.00 22.00           C
ATOM   4042  C   GLY B 528      18.068  62.145  13.401  1.00 22.00           C
ATOM   4043  O   GLY B 528      19.115  61.583  13.089  1.00 22.00           O
ATOM   4044  N   LEU B 529      16.989  61.465  13.835  1.00 53.94           N
ATOM   4045  CA  LEU B 529      17.058  60.037  13.914  1.00 53.94           C
ATOM   4046  CB  LEU B 529      17.043  59.504  15.357  1.00 53.94           C
ATOM   4047  CG  LEU B 529      18.287  59.898  16.176  1.00 53.94           C
ATOM   4048  CD1 LEU B 529      18.217  59.335  17.605  1.00 53.94           C
ATOM   4049  CD2 LEU B 529      19.582  59.502  15.447  1.00 53.94           C
ATOM   4050  C   LEU B 529      15.881  59.447  13.215  1.00 53.94           C
ATOM   4051  O   LEU B 529      14.758  59.937  13.319  1.00 53.94           O
ATOM   4052  N   PHE B 530      16.146  58.381  12.437  1.00 80.78           N
ATOM   4053  CA  PHE B 530      15.124  57.592  11.821  1.00 80.78           C
ATOM   4054  CB  PHE B 530      15.443  57.296  10.342  1.00 80.78           C
ATOM   4055  CG  PHE B 530      14.390  56.426   9.743  1.00 80.78           C
ATOM   4056  CD1 PHE B 530      13.126  56.909   9.499  1.00 80.78           C
ATOM   4057  CD2 PHE B 530      14.686  55.129   9.391  1.00 80.78           C
ATOM   4058  CE1 PHE B 530      12.164  56.103   8.937  1.00 80.78           C
ATOM   4059  CE2 PHE B 530      13.730  54.318   8.828  1.00 80.78           C
ATOM   4060  CZ  PHE B 530      12.465  54.805   8.603  1.00 80.78           C
ATOM   4061  C   PHE B 530      15.185  56.322  12.606  1.00 80.78           C
ATOM   4062  O   PHE B 530      16.106  55.527  12.432  1.00 80.78           O
ATOM   4063  N   VAL B 531      14.203  56.107  13.505  1.00111.85           N
ATOM   4064  CA  VAL B 531      14.240  54.979  14.381  1.00111.85           C
ATOM   4065  CB  VAL B 531      13.644  55.272  15.728  1.00111.85           C
ATOM   4066  CG1 VAL B 531      14.543  56.297  16.440  1.00111.85           C
ATOM   4067  CG2 VAL B 531      12.202  55.768  15.541  1.00111.85           C
ATOM   4068  C   VAL B 531      13.493  53.853  13.752  1.00111.85           C
ATOM   4069  O   VAL B 531      12.292  53.942  13.501  1.00111.85           O
ATOM   4070  N   VAL B 532      14.207  52.742  13.483  1.00 54.11           N
ATOM   4071  CA  VAL B 532      13.550  51.632  12.860  1.00 54.11           C
ATOM   4072  CB  VAL B 532      14.332  51.054  11.718  1.00 54.11           C
ATOM   4073  CG1 VAL B 532      13.590  49.822  11.175  1.00 54.11           C
ATOM   4074  CG2 VAL B 532      14.543  52.163  10.675  1.00 54.11           C
ATOM   4075  C   VAL B 532      13.440  50.590  13.915  1.00 54.11           C
ATOM   4076  O   VAL B 532      14.441  50.159  14.478  1.00 54.11           O
ATOM   4077  N   ARG B 533      12.207  50.137  14.191  1.00 99.23           N
ATOM   4078  CA  ARG B 533      12.004  49.245  15.288  1.00 99.23           C
ATOM   4079  CB  ARG B 533      10.876  49.713  16.224  1.00 99.23           C
ATOM   4080  CG  ARG B 533      11.262  50.952  17.038  1.00 99.23           C
ATOM   4081  CD  ARG B 533      10.084  51.651  17.721  1.00 99.23           C
ATOM   4082  NE  ARG B 533       9.134  50.599  18.174  1.00 99.23           N
ATOM   4083  CZ  ARG B 533       8.088  50.250  17.371  1.00 99.23           C
ATOM   4084  NH1 ARG B 533       7.913  50.877  16.170  1.00 99.23           N
ATOM   4085  NH2 ARG B 533       7.213  49.281  17.769  1.00 99.23           N
ATOM   4086  C   ARG B 533      11.670  47.882  14.794  1.00 99.23           C
ATOM   4087  O   ARG B 533      11.129  47.700  13.703  1.00 99.23           O
ATOM   4088  N   ASN B 534      12.036  46.876  15.607  1.00 42.03           N
ATOM   4089  CA  ASN B 534      11.713  45.518  15.304  1.00 42.03           C
ATOM   4090  CB  ASN B 534      12.444  44.495  16.191  1.00 42.03           C
ATOM   4091  CG  ASN B 534      13.915  44.503  15.799  1.00 42.03           C
ATOM   4092  OD1 ASN B 534      14.254  44.506  14.617  1.00 42.03           O
ATOM   4093  ND2 ASN B 534      14.815  44.512  16.819  1.00 42.03           N
ATOM   4094  C   ASN B 534      10.248  45.383  15.558  1.00 42.03           C
ATOM   4095  O   ASN B 534       9.617  46.278  16.119  1.00 42.03           O
ATOM   4096  N   ALA B 535       9.667  44.242  15.151  1.00 36.32           N
ATOM   4097  CA  ALA B 535       8.261  44.020  15.310  1.00 36.32           C
ATOM   4098  CB  ALA B 535       7.820  42.623  14.844  1.00 36.32           C
ATOM   4099  C   ALA B 535       7.949  44.133  16.772  1.00 36.32           C
ATOM   4100  O   ALA B 535       6.870  44.590  17.151  1.00 36.32           O
ATOM   4101  N   ASP B 536       8.889  43.691  17.630  1.00 70.18           N
ATOM   4102  CA  ASP B 536       8.728  43.746  19.057  1.00 70.18           C
ATOM   4103  CB  ASP B 536       9.776  42.936  19.856  1.00 70.18           C
ATOM   4104  CG  ASP B 536      11.182  43.483  19.668  1.00 70.18           C
ATOM   4105  OD1 ASP B 536      11.333  44.554  19.023  1.00 70.18           O
ATOM   4106  OD2 ASP B 536      12.132  42.827  20.173  1.00 70.18           O
ATOM   4107  C   ASP B 536       8.704  45.181  19.511  1.00 70.18           C
ATOM   4108  O   ASP B 536       8.230  45.481  20.605  1.00 70.18           O
ATOM   4109  N   GLY B 537       9.246  46.118  18.708  1.00 36.81           N
ATOM   4110  CA  GLY B 537       9.155  47.503  19.090  1.00 36.81           C
ATOM   4111  C   GLY B 537      10.449  47.962  19.680  1.00 36.81           C
ATOM   4112  O   GLY B 537      10.546  49.090  20.165  1.00 36.81           O
ATOM   4113  N   SER B 538      11.478  47.096  19.665  1.00 93.82           N
ATOM   4114  CA  SER B 538      12.736  47.463  20.243  1.00 93.82           C
ATOM   4115  CB  SER B 538      13.495  46.277  20.857  1.00 93.82           C
ATOM   4116  OG  SER B 538      12.749  45.715  21.924  1.00 93.82           O
ATOM   4117  C   SER B 538      13.642  48.037  19.209  1.00 93.82           C
ATOM   4118  O   SER B 538      13.451  47.866  18.006  1.00 93.82           O
ATOM   4119  N   MET B 539      14.672  48.748  19.700  1.00145.65           N
ATOM   4120  CA  MET B 539      15.710  49.309  18.899  1.00145.65           C
ATOM   4121  CB  MET B 539      15.758  50.839  18.945  1.00145.65           C
ATOM   4122  CG  MET B 539      16.870  51.434  18.086  1.00145.65           C
ATOM   4123  SD  MET B 539      16.755  53.235  17.927  1.00145.65           S
ATOM   4124  CE  MET B 539      15.158  53.136  17.071  1.00145.65           C
ATOM   4125  C   MET B 539      16.979  48.807  19.497  1.00145.65           C
ATOM   4126  O   MET B 539      17.174  48.779  20.709  1.00145.65           O
ATOM   4127  N   PRO B 540      17.867  48.450  18.642  1.00221.30           N
ATOM   4128  CA  PRO B 540      19.099  47.863  19.066  1.00221.30           C
ATOM   4129  CD  PRO B 540      17.465  47.981  17.325  1.00221.30           C
ATOM   4130  CB  PRO B 540      19.748  47.313  17.797  1.00221.30           C
ATOM   4131  CG  PRO B 540      18.550  46.983  16.891  1.00221.30           C
ATOM   4132  C   PRO B 540      20.006  48.747  19.860  1.00221.30           C
ATOM   4133  O   PRO B 540      21.095  48.237  19.997  1.00221.30           O
ATOM   4134  N   PRO B 541      19.917  49.991  20.233  1.00296.95           N
ATOM   4135  CA  PRO B 541      20.865  50.394  21.255  1.00296.95           C
ATOM   4136  CD  PRO B 541      19.803  50.995  19.187  1.00296.95           C
ATOM   4137  CB  PRO B 541      21.306  51.812  20.898  1.00296.95           C
ATOM   4138  CG  PRO B 541      20.992  51.943  19.399  1.00296.95           C
ATOM   4139  C   PRO B 541      20.200  50.351  22.568  1.00296.95           C
ATOM   4140  O   PRO B 541      20.869  50.286  23.601  1.00296.95           O
ATOM   4141  N   GLY B 542      18.861  50.392  22.547  1.00 68.73           N
ATOM   4142  CA  GLY B 542      18.281  50.606  23.819  1.00 68.73           C
ATOM   4143  C   GLY B 542      16.971  49.928  23.961  1.00 68.73           C
ATOM   4144  O   GLY B 542      16.028  50.163  23.207  1.00 68.73           O
ATOM   4145  N   ALA B 543      16.905  49.061  24.983  1.00 35.21           N
ATOM   4146  CA  ALA B 543      15.680  48.438  25.356  1.00 35.21           C
ATOM   4147  CB  ALA B 543      15.867  47.122  26.131  1.00 35.21           C
ATOM   4148  C   ALA B 543      15.009  49.417  26.261  1.00 35.21           C
ATOM   4149  O   ALA B 543      15.666  50.283  26.838  1.00 35.21           O
ATOM   4150  N   GLN B 544      13.675  49.321  26.402  1.00 64.52           N
ATOM   4151  CA  GLN B 544      13.003  50.252  27.257  1.00 64.52           C
ATOM   4152  CB  GLN B 544      11.487  50.009  27.374  1.00 64.52           C
ATOM   4153  CG  GLN B 544      11.113  48.666  28.002  1.00 64.52           C
ATOM   4154  CD  GLN B 544       9.595  48.579  28.050  1.00 64.52           C
ATOM   4155  OE1 GLN B 544       8.935  49.393  28.691  1.00 64.52           O
ATOM   4156  NE2 GLN B 544       9.021  47.564  27.349  1.00 64.52           N
ATOM   4157  C   GLN B 544      13.615  50.158  28.654  1.00 64.52           C
ATOM   4158  O   GLN B 544      13.489  49.086  29.305  1.00 64.52           O
ATOM   4159  OXT GLN B 544      14.227  51.171  29.088  1.00 64.52           O
TER    4160      GLN B 544
HETATM 4161 CU    CU B 545      23.643  71.857   5.929  1.00  4.89          CU
HETATM 4162 CU    CU B 546      29.494  60.201   5.216  1.00  4.75          CU
HETATM 4163 CU    CU B 547      26.829  60.115   9.409  1.00  5.42          CU
HETATM 4164 CU    CU B 548      26.678  57.728   6.261  0.40  8.63          CU
ATOM   4165  N   GLY C 549      28.184  66.469 -41.173  1.00 20.60           N
ATOM   4166  CA  GLY C 549      29.426  67.204 -40.851  1.00 20.60           C
ATOM   4167  C   GLY C 549      29.690  68.334 -41.790  1.00 20.60           C
ATOM   4168  O   GLY C 549      30.156  68.137 -42.913  1.00 20.60           O
ATOM   4169  N   ALA C 550      29.400  69.567 -41.335  1.00 31.29           N
ATOM   4170  CA  ALA C 550      29.653  70.710 -42.160  1.00 31.29           C
ATOM   4171  CB  ALA C 550      28.447  71.658 -42.286  1.00 31.29           C
ATOM   4172  C   ALA C 550      30.757  71.486 -41.521  1.00 31.29           C
ATOM   4173  O   ALA C 550      30.795  71.653 -40.303  1.00 31.29           O
ATOM   4174  N   THR C 551      31.716  71.954 -42.341  1.00 27.80           N
ATOM   4175  CA  THR C 551      32.780  72.763 -41.826  1.00 27.80           C
ATOM   4176  CB  THR C 551      34.027  72.717 -42.659  1.00 27.80           C
ATOM   4177  OG1 THR C 551      34.502  71.382 -42.752  1.00 27.80           O
ATOM   4178  CG2 THR C 551      35.091  73.613 -42.004  1.00 27.80           C
ATOM   4179  C   THR C 551      32.280  74.171 -41.827  1.00 27.80           C
ATOM   4180  O   THR C 551      31.599  74.599 -42.758  1.00 27.80           O
ATOM   4181  N   ARG C 552      32.607  74.936 -40.769  1.00 97.71           N
ATOM   4182  CA  ARG C 552      32.104  76.276 -40.684  1.00 97.71           C
ATOM   4183  CB  ARG C 552      31.005  76.404 -39.617  1.00 97.71           C
ATOM   4184  CG  ARG C 552      29.927  75.327 -39.773  1.00 97.71           C
ATOM   4185  CD  ARG C 552      28.883  75.300 -38.655  1.00 97.71           C
ATOM   4186  NE  ARG C 552      27.602  75.795 -39.228  1.00 97.71           N
ATOM   4187  CZ  ARG C 552      26.413  75.350 -38.727  1.00 97.71           C
ATOM   4188  NH1 ARG C 552      26.400  74.460 -37.692  1.00 97.71           N
ATOM   4189  NH2 ARG C 552      25.238  75.791 -39.263  1.00 97.71           N
ATOM   4190  C   ARG C 552      33.237  77.158 -40.264  1.00 97.71           C
ATOM   4191  O   ARG C 552      34.138  76.725 -39.546  1.00 97.71           O
ATOM   4192  N   LYS C 553      33.217  78.427 -40.718  1.00126.50           N
ATOM   4193  CA  LYS C 553      34.248  79.367 -40.381  1.00126.50           C
ATOM   4194  CB  LYS C 553      34.924  79.984 -41.618  1.00126.50           C
ATOM   4195  CG  LYS C 553      35.734  78.991 -42.451  1.00126.50           C
ATOM   4196  CD  LYS C 553      36.959  78.443 -41.721  1.00126.50           C
ATOM   4197  CE  LYS C 553      38.094  79.463 -41.606  1.00126.50           C
ATOM   4198  NZ  LYS C 553      38.586  79.827 -42.954  1.00126.50           N
ATOM   4199  C   LYS C 553      33.589  80.501 -39.665  1.00126.50           C
ATOM   4200  O   LYS C 553      32.502  80.933 -40.044  1.00126.50           O
ATOM   4201  N   ILE C 554      34.222  81.003 -38.587  1.00 81.23           N
ATOM   4202  CA  ILE C 554      33.637  82.105 -37.884  1.00 81.23           C
ATOM   4203  CB  ILE C 554      32.824  81.694 -36.691  1.00 81.23           C
ATOM   4204  CG1 ILE C 554      31.987  82.877 -36.177  1.00 81.23           C
ATOM   4205  CG2 ILE C 554      33.778  81.099 -35.643  1.00 81.23           C
ATOM   4206  CD1 ILE C 554      30.910  82.469 -35.173  1.00 81.23           C
ATOM   4207  C   ILE C 554      34.737  82.986 -37.392  1.00 81.23           C
ATOM   4208  O   ILE C 554      35.863  82.539 -37.178  1.00 81.23           O
ATOM   4209  N   THR C 555      34.436  84.285 -37.210  1.00104.16           N
ATOM   4210  CA  THR C 555      35.424  85.183 -36.688  1.00104.16           C
ATOM   4211  CB  THR C 555      35.623  86.417 -37.520  1.00104.16           C
ATOM   4212  OG1 THR C 555      36.740  87.154 -37.044  1.00104.16           O
ATOM   4213  CG2 THR C 555      34.348  87.274 -37.447  1.00104.16           C
ATOM   4214  C   THR C 555      34.922  85.625 -35.352  1.00104.16           C
ATOM   4215  O   THR C 555      33.723  85.826 -35.173  1.00104.16           O
ATOM   4216  N   ILE C 556      35.831  85.753 -34.364  1.00157.05           N
ATOM   4217  CA  ILE C 556      35.438  86.142 -33.040  1.00157.05           C
ATOM   4218  CB  ILE C 556      35.338  84.937 -32.134  1.00157.05           C
ATOM   4219  CG1 ILE C 556      34.650  85.232 -30.787  1.00157.05           C
ATOM   4220  CG2 ILE C 556      36.744  84.331 -32.016  1.00157.05           C
ATOM   4221  CD1 ILE C 556      35.475  86.056 -29.801  1.00157.05           C
ATOM   4222  C   ILE C 556      36.465  87.115 -32.531  1.00157.05           C
ATOM   4223  O   ILE C 556      37.629  87.053 -32.919  1.00157.05           O
ATOM   4224  N   TYR C 557      36.051  88.075 -31.674  1.00141.93           N
ATOM   4225  CA  TYR C 557      36.956  89.072 -31.170  1.00141.93           C
ATOM   4226  CB  TYR C 557      36.611  90.480 -31.687  1.00141.93           C
ATOM   4227  CG  TYR C 557      36.615  90.481 -33.176  1.00141.93           C
ATOM   4228  CD1 TYR C 557      35.514  90.041 -33.874  1.00141.93           C
ATOM   4229  CD2 TYR C 557      37.710  90.916 -33.879  1.00141.93           C
ATOM   4230  CE1 TYR C 557      35.510  90.038 -35.249  1.00141.93           C
ATOM   4231  CE2 TYR C 557      37.717  90.916 -35.253  1.00141.93           C
ATOM   4232  CZ  TYR C 557      36.613  90.476 -35.941  1.00141.93           C
ATOM   4233  OH  TYR C 557      36.613  90.474 -37.352  1.00141.93           O
ATOM   4234  C   TYR C 557      36.732  89.180 -29.692  1.00141.93           C
ATOM   4235  O   TYR C 557      35.627  88.946 -29.205  1.00141.93           O
ATOM   4236  N   ALA C 558      37.792  89.527 -28.933  1.00 50.01           N
ATOM   4237  CA  ALA C 558      37.625  89.808 -27.536  1.00 50.01           C
ATOM   4238  CB  ALA C 558      38.569  89.006 -26.631  1.00 50.01           C
ATOM   4239  C   ALA C 558      37.998  91.246 -27.413  1.00 50.01           C
ATOM   4240  O   ALA C 558      39.053  91.638 -27.899  1.00 50.01           O
ATOM   4241  N   GLU C 559      37.148  92.078 -26.778  1.00 60.14           N
ATOM   4242  CA  GLU C 559      37.450  93.479 -26.705  1.00 60.14           C
ATOM   4243  CB  GLU C 559      36.571  94.344 -27.619  1.00 60.14           C
ATOM   4244  CG  GLU C 559      36.755  94.062 -29.109  1.00 60.14           C
ATOM   4245  CD  GLU C 559      35.818  94.993 -29.862  0.50 60.14           C
ATOM   4246  OE1 GLU C 559      34.720  95.288 -29.321  0.50 60.14           O
ATOM   4247  OE2 GLU C 559      36.190  95.423 -30.987  0.50 60.14           O
ATOM   4248  C   GLU C 559      37.171  93.948 -25.321  1.00 60.14           C
ATOM   4249  O   GLU C 559      36.363  93.360 -24.605  1.00 60.14           O
ATOM   4250  N   SER C 560      37.882  95.015 -24.905  1.00 80.34           N
ATOM   4251  CA  SER C 560      37.624  95.624 -23.637  1.00 80.34           C
ATOM   4252  CB  SER C 560      38.829  96.389 -23.062  1.00 80.34           C
ATOM   4253  OG  SER C 560      39.160  97.487 -23.900  1.00 80.34           O
ATOM   4254  C   SER C 560      36.518  96.611 -23.852  1.00 80.34           C
ATOM   4255  O   SER C 560      36.350  97.138 -24.951  1.00 80.34           O
ATOM   4256  N   LEU C 561      35.730  96.879 -22.793  1.00103.28           N
ATOM   4257  CA  LEU C 561      34.638  97.813 -22.865  1.00103.28           C
ATOM   4258  CB  LEU C 561      33.317  97.263 -22.293  1.00103.28           C
ATOM   4259  CG  LEU C 561      32.642  96.165 -23.139  1.00103.28           C
ATOM   4260  CD1 LEU C 561      32.052  96.743 -24.433  1.00103.28           C
ATOM   4261  CD2 LEU C 561      33.580  94.976 -23.392  1.00103.28           C
ATOM   4262  C   LEU C 561      35.017  99.004 -22.032  1.00103.28           C
ATOM   4263  O   LEU C 561      35.865  98.910 -21.146  1.00103.28           O
ATOM   4264  N   GLY C 562      34.377 100.161 -22.299  1.00 26.86           N
ATOM   4265  CA  GLY C 562      34.674 101.404 -21.636  1.00 26.86           C
ATOM   4266  C   GLY C 562      34.415 101.284 -20.162  1.00 26.86           C
ATOM   4267  O   GLY C 562      35.138 101.855 -19.347  1.00 26.86           O
ATOM   4268  N   ASN C 563      33.356 100.543 -19.794  1.00 78.86           N
ATOM   4269  CA  ASN C 563      32.923 100.337 -18.438  1.00 78.86           C
ATOM   4270  CB  ASN C 563      31.550  99.646 -18.335  1.00 78.86           C
ATOM   4271  CG  ASN C 563      31.613  98.307 -19.053  0.50 78.86           C
ATOM   4272  OD1 ASN C 563      32.653  97.919 -19.583  0.50 78.86           O
ATOM   4273  ND2 ASN C 563      30.458  97.591 -19.097  1.00 78.86           N
ATOM   4274  C   ASN C 563      33.956  99.544 -17.692  1.00 78.86           C
ATOM   4275  O   ASN C 563      33.917  99.486 -16.463  1.00 78.86           O
ATOM   4276  N   ASN C 564      34.922  98.952 -18.430  1.00 81.86           N
ATOM   4277  CA  ASN C 564      35.982  98.107 -17.936  1.00 81.86           C
ATOM   4278  CB  ASN C 564      36.455  98.462 -16.513  1.00 81.86           C
ATOM   4279  CG  ASN C 564      37.155  99.814 -16.566  1.00 81.86           C
ATOM   4280  OD1 ASN C 564      37.899 100.107 -17.500  1.00 81.86           O
ATOM   4281  ND2 ASN C 564      36.911 100.663 -15.532  1.00 81.86           N
ATOM   4282  C   ASN C 564      35.595  96.657 -17.945  1.00 81.86           C
ATOM   4283  O   ASN C 564      36.323  95.815 -17.425  1.00 81.86           O
ATOM   4284  N   GLN C 565      34.464  96.309 -18.584  1.00 58.32           N
ATOM   4285  CA  GLN C 565      34.102  94.929 -18.746  1.00 58.32           C
ATOM   4286  CB  GLN C 565      32.586  94.711 -18.871  1.00 58.32           C
ATOM   4287  CG  GLN C 565      31.811  95.132 -17.620  1.00 58.32           C
ATOM   4288  CD  GLN C 565      30.333  94.865 -17.863  1.00 58.32           C
ATOM   4289  OE1 GLN C 565      29.966  93.916 -18.556  1.00 58.32           O
ATOM   4290  NE2 GLN C 565      29.459  95.729 -17.282  1.00 58.32           N
ATOM   4291  C   GLN C 565      34.743  94.467 -20.024  1.00 58.32           C
ATOM   4292  O   GLN C 565      35.346  95.262 -20.743  1.00 58.32           O
ATOM   4293  N   TYR C 566      34.680  93.150 -20.312  1.00 98.11           N
ATOM   4294  CA  TYR C 566      35.218  92.614 -21.532  1.00 98.11           C
ATOM   4295  CB  TYR C 566      36.488  91.764 -21.347  1.00 98.11           C
ATOM   4296  CG  TYR C 566      37.620  92.668 -20.995  1.00 98.11           C
ATOM   4297  CD1 TYR C 566      37.802  93.110 -19.704  1.00 98.11           C
ATOM   4298  CD2 TYR C 566      38.508  93.066 -21.967  1.00 98.11           C
ATOM   4299  CE1 TYR C 566      38.853  93.942 -19.394  1.00 98.11           C
ATOM   4300  CE2 TYR C 566      39.560  93.897 -21.663  1.00 98.11           C
ATOM   4301  CZ  TYR C 566      39.733  94.337 -20.374  1.00 98.11           C
ATOM   4302  OH  TYR C 566      40.812  95.190 -20.059  1.00 98.11           O
ATOM   4303  C   TYR C 566      34.179  91.712 -22.117  1.00 98.11           C
ATOM   4304  O   TYR C 566      33.358  91.153 -21.391  1.00 98.11           O
ATOM   4305  N   GLY C 567      34.183  91.547 -23.457  1.00 29.17           N
ATOM   4306  CA  GLY C 567      33.185  90.706 -24.050  1.00 29.17           C
ATOM   4307  C   GLY C 567      33.673  90.209 -25.375  1.00 29.17           C
ATOM   4308  O   GLY C 567      34.642  90.716 -25.938  1.00 29.17           O
ATOM   4309  N   TYR C 568      32.961  89.201 -25.916  1.00 73.23           N
ATOM   4310  CA  TYR C 568      33.289  88.598 -27.177  1.00 73.23           C
ATOM   4311  CB  TYR C 568      33.180  87.062 -27.200  1.00 73.23           C
ATOM   4312  CG  TYR C 568      34.155  86.414 -26.276  1.00 73.23           C
ATOM   4313  CD1 TYR C 568      35.473  86.256 -26.636  1.00 73.23           C
ATOM   4314  CD2 TYR C 568      33.737  85.936 -25.054  1.00 73.23           C
ATOM   4315  CE1 TYR C 568      36.362  85.643 -25.784  1.00 73.23           C
ATOM   4316  CE2 TYR C 568      34.621  85.323 -24.199  1.00 73.23           C
ATOM   4317  CZ  TYR C 568      35.937  85.177 -24.564  1.00 73.23           C
ATOM   4318  OH  TYR C 568      36.847  84.546 -23.690  1.00 73.23           O
ATOM   4319  C   TYR C 568      32.241  89.048 -28.147  1.00 73.23           C
ATOM   4320  O   TYR C 568      31.149  89.450 -27.750  1.00 73.23           O
ATOM   4321  N   GLY C 569      32.570  89.038 -29.457  1.00 27.22           N
ATOM   4322  CA  GLY C 569      31.600  89.408 -30.447  1.00 27.22           C
ATOM   4323  C   GLY C 569      32.039  88.870 -31.777  1.00 27.22           C
ATOM   4324  O   GLY C 569      33.197  88.503 -31.968  1.00 27.22           O
ATOM   4325  N   LEU C 570      31.079  88.778 -32.720  1.00 95.56           N
ATOM   4326  CA  LEU C 570      31.291  88.347 -34.077  1.00 95.56           C
ATOM   4327  CB  LEU C 570      29.980  88.112 -34.847  1.00 95.56           C
ATOM   4328  CG  LEU C 570      29.134  86.957 -34.286  1.00 95.56           C
ATOM   4329  CD1 LEU C 570      28.661  87.263 -32.857  1.00 95.56           C
ATOM   4330  CD2 LEU C 570      27.979  86.598 -35.234  1.00 95.56           C
ATOM   4331  C   LEU C 570      32.045  89.406 -34.821  1.00 95.56           C
ATOM   4332  O   LEU C 570      32.770  89.112 -35.771  1.00 95.56           O
ATOM   4333  N   GLU C 571      31.829  90.689 -34.464  1.00 39.50           N
ATOM   4334  CA  GLU C 571      32.541  91.725 -35.159  1.00 39.50           C
ATOM   4335  CB  GLU C 571      31.706  92.463 -36.218  1.00 39.50           C
ATOM   4336  CG  GLU C 571      31.391  91.591 -37.436  1.00 39.50           C
ATOM   4337  CD  GLU C 571      30.570  92.419 -38.411  0.50 39.50           C
ATOM   4338  OE1 GLU C 571      30.329  93.617 -38.108  0.50 39.50           O
ATOM   4339  OE2 GLU C 571      30.173  91.865 -39.471  0.50 39.50           O
ATOM   4340  C   GLU C 571      33.015  92.725 -34.157  1.00 39.50           C
ATOM   4341  O   GLU C 571      32.438  92.864 -33.080  1.00 39.50           O
ATOM   4342  N   ARG C 572      34.106  93.445 -34.490  1.00120.46           N
ATOM   4343  CA  ARG C 572      34.624  94.419 -33.576  1.00120.46           C
ATOM   4344  CB  ARG C 572      35.943  95.081 -34.021  1.00120.46           C
ATOM   4345  CG  ARG C 572      37.173  94.197 -33.814  1.00120.46           C
ATOM   4346  CD  ARG C 572      38.502  94.860 -34.191  1.00120.46           C
ATOM   4347  NE  ARG C 572      38.653  96.085 -33.354  1.00120.46           N
ATOM   4348  CZ  ARG C 572      38.445  97.317 -33.905  1.00120.46           C
ATOM   4349  NH1 ARG C 572      38.150  97.429 -35.233  1.00120.46           N
ATOM   4350  NH2 ARG C 572      38.544  98.436 -33.130  1.00120.46           N
ATOM   4351  C   ARG C 572      33.603  95.502 -33.422  1.00120.46           C
ATOM   4352  O   ARG C 572      33.021  95.969 -34.400  1.00120.46           O
ATOM   4353  N   GLY C 573      33.368  95.918 -32.158  1.00 40.54           N
ATOM   4354  CA  GLY C 573      32.430  96.959 -31.834  1.00 40.54           C
ATOM   4355  C   GLY C 573      31.114  96.338 -31.453  1.00 40.54           C
ATOM   4356  O   GLY C 573      30.222  97.013 -30.938  1.00 40.54           O
ATOM   4357  N   LYS C 574      30.959  95.045 -31.796  1.00149.38           N
ATOM   4358  CA  LYS C 574      29.843  94.163 -31.566  1.00149.38           C
ATOM   4359  CB  LYS C 574      29.739  93.045 -32.614  1.00149.38           C
ATOM   4360  CG  LYS C 574      29.295  93.550 -33.987  1.00149.38           C
ATOM   4361  CD  LYS C 574      27.896  94.170 -33.983  1.00149.38           C
ATOM   4362  CE  LYS C 574      27.446  94.678 -35.354  1.00149.38           C
ATOM   4363  NZ  LYS C 574      26.080  95.240 -35.264  1.00149.38           N
ATOM   4364  C   LYS C 574      29.817  93.499 -30.212  1.00149.38           C
ATOM   4365  O   LYS C 574      28.841  92.822 -29.901  1.00149.38           O
ATOM   4366  N   ALA C 575      30.892  93.568 -29.403  1.00 58.37           N
ATOM   4367  CA  ALA C 575      30.984  92.754 -28.211  1.00 58.37           C
ATOM   4368  CB  ALA C 575      32.228  93.069 -27.360  1.00 58.37           C
ATOM   4369  C   ALA C 575      29.781  92.870 -27.322  1.00 58.37           C
ATOM   4370  O   ALA C 575      29.258  93.954 -27.072  1.00 58.37           O
ATOM   4371  N   THR C 576      29.313  91.706 -26.815  1.00115.37           N
ATOM   4372  CA  THR C 576      28.194  91.671 -25.919  1.00115.37           C
ATOM   4373  CB  THR C 576      26.926  91.212 -26.580  1.00115.37           C
ATOM   4374  OG1 THR C 576      25.852  91.235 -25.652  1.00115.37           O
ATOM   4375  CG2 THR C 576      27.137  89.793 -27.136  1.00115.37           C
ATOM   4376  C   THR C 576      28.499  90.711 -24.809  1.00115.37           C
ATOM   4377  O   THR C 576      29.349  89.831 -24.939  1.00115.37           O
ATOM   4378  N   ILE C 577      27.848  90.919 -23.647  1.00157.35           N
ATOM   4379  CA  ILE C 577      27.927  89.980 -22.568  1.00157.35           C
ATOM   4380  CB  ILE C 577      28.640  90.460 -21.350  1.00157.35           C
ATOM   4381  CG1 ILE C 577      28.541  89.344 -20.305  1.00157.35           C
ATOM   4382  CG2 ILE C 577      28.052  91.811 -20.911  1.00157.35           C
ATOM   4383  CD1 ILE C 577      29.116  88.011 -20.772  1.00157.35           C
ATOM   4384  C   ILE C 577      26.526  89.644 -22.180  1.00157.35           C
ATOM   4385  O   ILE C 577      25.779  90.521 -21.746  1.00157.35           O
ATOM   4386  N   PRO C 578      26.122  88.405 -22.297  1.00 74.23           N
ATOM   4387  CA  PRO C 578      26.962  87.320 -22.729  1.00 74.23           C
ATOM   4388  CD  PRO C 578      25.014  87.939 -21.479  1.00 74.23           C
ATOM   4389  CB  PRO C 578      26.160  86.046 -22.474  1.00 74.23           C
ATOM   4390  CG  PRO C 578      25.226  86.427 -21.313  1.00 74.23           C
ATOM   4391  C   PRO C 578      27.379  87.463 -24.153  1.00 74.23           C
ATOM   4392  O   PRO C 578      26.811  88.284 -24.869  1.00 74.23           O
ATOM   4393  N   GLY C 579      28.401  86.688 -24.564  1.00 27.26           N
ATOM   4394  CA  GLY C 579      28.868  86.729 -25.915  1.00 27.26           C
ATOM   4395  C   GLY C 579      27.829  86.043 -26.744  1.00 27.26           C
ATOM   4396  O   GLY C 579      26.882  85.464 -26.219  1.00 27.26           O
ATOM   4397  N   PRO C 580      27.987  86.108 -28.036  1.00 72.04           N
ATOM   4398  CA  PRO C 580      27.042  85.569 -28.977  1.00 72.04           C
ATOM   4399  CD  PRO C 580      29.268  86.416 -28.649  1.00 72.04           C
ATOM   4400  CB  PRO C 580      27.606  85.932 -30.347  1.00 72.04           C
ATOM   4401  CG  PRO C 580      29.128  85.944 -30.107  1.00 72.04           C
ATOM   4402  C   PRO C 580      26.880  84.086 -28.867  1.00 72.04           C
ATOM   4403  O   PRO C 580      27.825  83.390 -28.497  1.00 72.04           O
ATOM   4404  N   ILE C 581      25.679  83.584 -29.210  1.00135.53           N
ATOM   4405  CA  ILE C 581      25.407  82.180 -29.175  1.00135.53           C
ATOM   4406  CB  ILE C 581      23.943  81.853 -29.124  1.00135.53           C
ATOM   4407  CG1 ILE C 581      23.740  80.358 -28.827  1.00135.53           C
ATOM   4408  CG2 ILE C 581      23.309  82.319 -30.446  1.00135.53           C
ATOM   4409  CD1 ILE C 581      24.209  79.948 -27.432  1.00135.53           C
ATOM   4410  C   ILE C 581      25.964  81.561 -30.415  1.00135.53           C
ATOM   4411  O   ILE C 581      25.861  82.121 -31.506  1.00135.53           O
ATOM   4412  N   LEU C 582      26.637  80.404 -30.244  1.00 83.92           N
ATOM   4413  CA  LEU C 582      27.140  79.628 -31.342  1.00 83.92           C
ATOM   4414  CB  LEU C 582      28.635  79.286 -31.217  1.00 83.92           C
ATOM   4415  CG  LEU C 582      29.555  80.520 -31.254  1.00 83.92           C
ATOM   4416  CD1 LEU C 582      29.299  81.446 -30.054  1.00 83.92           C
ATOM   4417  CD2 LEU C 582      31.032  80.113 -31.386  1.00 83.92           C
ATOM   4418  C   LEU C 582      26.381  78.335 -31.300  1.00 83.92           C
ATOM   4419  O   LEU C 582      26.337  77.669 -30.266  1.00 83.92           O
ATOM   4420  N   GLU C 583      25.744  77.951 -32.426  1.00 42.50           N
ATOM   4421  CA  GLU C 583      24.966  76.744 -32.439  1.00 42.50           C
ATOM   4422  CB  GLU C 583      23.461  77.015 -32.611  1.00 42.50           C
ATOM   4423  CG  GLU C 583      22.579  75.767 -32.548  1.00 42.50           C
ATOM   4424  CD  GLU C 583      21.137  76.218 -32.730  0.50 42.50           C
ATOM   4425  OE1 GLU C 583      20.758  77.248 -32.109  0.50 42.50           O
ATOM   4426  OE2 GLU C 583      20.398  75.547 -33.497  0.50 42.50           O
ATOM   4427  C   GLU C 583      25.416  75.929 -33.609  1.00 42.50           C
ATOM   4428  O   GLU C 583      25.605  76.454 -34.706  1.00 42.50           O
ATOM   4429  N   MET C 584      25.607  74.612 -33.396  1.00 99.62           N
ATOM   4430  CA  MET C 584      26.046  73.757 -34.460  1.00 99.62           C
ATOM   4431  CB  MET C 584      27.560  73.483 -34.445  1.00 99.62           C
ATOM   4432  CG  MET C 584      28.033  72.655 -33.248  1.00 99.62           C
ATOM   4433  SD  MET C 584      29.821  72.327 -33.228  1.00 99.62           S
ATOM   4434  CE  MET C 584      29.798  71.334 -31.709  1.00 99.62           C
ATOM   4435  C   MET C 584      25.348  72.448 -34.307  1.00 99.62           C
ATOM   4436  O   MET C 584      24.615  72.222 -33.345  1.00 99.62           O
ATOM   4437  N   TYR C 585      25.580  71.540 -35.272  1.00 70.97           N
ATOM   4438  CA  TYR C 585      24.956  70.252 -35.255  1.00 70.97           C
ATOM   4439  CB  TYR C 585      24.270  69.896 -36.582  1.00 70.97           C
ATOM   4440  CG  TYR C 585      23.192  70.913 -36.744  1.00 70.97           C
ATOM   4441  CD1 TYR C 585      23.476  72.147 -37.285  1.00 70.97           C
ATOM   4442  CD2 TYR C 585      21.903  70.643 -36.345  1.00 70.97           C
ATOM   4443  CE1 TYR C 585      22.489  73.094 -37.432  1.00 70.97           C
ATOM   4444  CE2 TYR C 585      20.913  71.586 -36.489  1.00 70.97           C
ATOM   4445  CZ  TYR C 585      21.205  72.813 -37.034  1.00 70.97           C
ATOM   4446  OH  TYR C 585      20.189  73.781 -37.182  1.00 70.97           O
ATOM   4447  C   TYR C 585      26.045  69.263 -34.988  1.00 70.97           C
ATOM   4448  O   TYR C 585      27.228  69.556 -35.145  1.00 70.97           O
ATOM   4449  N   GLU C 586      25.657  68.042 -34.587  1.00235.05           N
ATOM   4450  CA  GLU C 586      26.584  67.064 -34.098  1.00235.05           C
ATOM   4451  CB  GLU C 586      25.914  65.768 -33.607  1.00235.05           C
ATOM   4452  CG  GLU C 586      25.146  65.974 -32.297  1.00235.05           C
ATOM   4453  CD  GLU C 586      24.792  64.616 -31.707  1.00235.05           C
ATOM   4454  OE1 GLU C 586      24.122  63.814 -32.410  1.00235.05           O
ATOM   4455  OE2 GLU C 586      25.190  64.365 -30.538  1.00235.05           O
ATOM   4456  C   GLU C 586      27.691  66.699 -35.046  1.00235.05           C
ATOM   4457  O   GLU C 586      28.728  66.261 -34.647  1.00235.05           O
ATOM   4458  N   GLY C 587      27.604  66.679 -36.342  1.00187.58           N
ATOM   4459  CA  GLY C 587      28.807  66.315 -37.069  1.00187.58           C
ATOM   4460  C   GLY C 587      29.791  67.441 -37.287  1.00187.58           C
ATOM   4461  O   GLY C 587      30.928  67.205 -37.697  1.00187.58           O
ATOM   4462  N   ASP C 588      29.334  68.698 -37.148  1.00 79.67           N
ATOM   4463  CA  ASP C 588      30.038  69.874 -37.596  1.00 79.67           C
ATOM   4464  CB  ASP C 588      29.201  71.156 -37.433  1.00 79.67           C
ATOM   4465  CG  ASP C 588      27.969  71.044 -38.321  1.00 79.67           C
ATOM   4466  OD1 ASP C 588      27.897  70.069 -39.116  1.00 79.67           O
ATOM   4467  OD2 ASP C 588      27.080  71.931 -38.214  1.00 79.67           O
ATOM   4468  C   ASP C 588      31.353  70.139 -36.925  1.00 79.67           C
ATOM   4469  O   ASP C 588      31.582  69.807 -35.762  1.00 79.67           O
ATOM   4470  N   THR C 589      32.263  70.777 -37.702  1.00 49.22           N
ATOM   4471  CA  THR C 589      33.540  71.223 -37.224  1.00 49.22           C
ATOM   4472  CB  THR C 589      34.704  70.732 -38.037  1.00 49.22           C
ATOM   4473  OG1 THR C 589      34.729  69.312 -38.051  1.00 49.22           O
ATOM   4474  CG2 THR C 589      36.000  71.272 -37.410  1.00 49.22           C
ATOM   4475  C   THR C 589      33.494  72.715 -37.338  1.00 49.22           C
ATOM   4476  O   THR C 589      32.869  73.249 -38.253  1.00 49.22           O
ATOM   4477  N   LEU C 590      34.120  73.439 -36.388  1.00 55.63           N
ATOM   4478  CA  LEU C 590      34.036  74.866 -36.434  1.00 55.63           C
ATOM   4479  CB  LEU C 590      33.200  75.437 -35.272  1.00 55.63           C
ATOM   4480  CG  LEU C 590      33.031  76.967 -35.284  1.00 55.63           C
ATOM   4481  CD1 LEU C 590      32.245  77.431 -36.521  1.00 55.63           C
ATOM   4482  CD2 LEU C 590      32.410  77.467 -33.969  1.00 55.63           C
ATOM   4483  C   LEU C 590      35.425  75.411 -36.327  1.00 55.63           C
ATOM   4484  O   LEU C 590      36.193  75.012 -35.453  1.00 55.63           O
ATOM   4485  N   GLU C 591      35.787  76.333 -37.241  1.00 77.05           N
ATOM   4486  CA  GLU C 591      37.081  76.952 -37.199  1.00 77.05           C
ATOM   4487  CB  GLU C 591      37.777  76.984 -38.570  1.00 77.05           C
ATOM   4488  CG  GLU C 591      39.158  77.640 -38.562  1.00 77.05           C
ATOM   4489  CD  GLU C 591      39.692  77.586 -39.987  1.00 77.05           C
ATOM   4490  OE1 GLU C 591      39.051  76.902 -40.829  1.00 77.05           O
ATOM   4491  OE2 GLU C 591      40.742  78.228 -40.254  1.00 77.05           O
ATOM   4492  C   GLU C 591      36.841  78.365 -36.787  1.00 77.05           C
ATOM   4493  O   GLU C 591      36.126  79.103 -37.461  1.00 77.05           O
ATOM   4494  N   ILE C 592      37.435  78.788 -35.657  1.00 39.95           N
ATOM   4495  CA  ILE C 592      37.178  80.126 -35.222  1.00 39.95           C
ATOM   4496  CB  ILE C 592      36.724  80.215 -33.793  1.00 39.95           C
ATOM   4497  CG1 ILE C 592      35.398  79.465 -33.599  1.00 39.95           C
ATOM   4498  CG2 ILE C 592      36.649  81.702 -33.406  1.00 39.95           C
ATOM   4499  CD1 ILE C 592      35.016  79.283 -32.131  1.00 39.95           C
ATOM   4500  C   ILE C 592      38.447  80.901 -35.321  1.00 39.95           C
ATOM   4501  O   ILE C 592      39.471  80.522 -34.751  1.00 39.95           O
ATOM   4502  N   THR C 593      38.401  82.020 -36.069  1.00 38.32           N
ATOM   4503  CA  THR C 593      39.547  82.869 -36.167  1.00 38.32           C
ATOM   4504  CB  THR C 593      39.653  83.589 -37.479  1.00 38.32           C
ATOM   4505  OG1 THR C 593      39.725  82.656 -38.547  1.00 38.32           O
ATOM   4506  CG2 THR C 593      40.915  84.468 -37.457  1.00 38.32           C
ATOM   4507  C   THR C 593      39.348  83.892 -35.102  1.00 38.32           C
ATOM   4508  O   THR C 593      38.553  84.820 -35.249  1.00 38.32           O
ATOM   4509  N   LEU C 594      40.075  83.732 -33.984  1.00 48.57           N
ATOM   4510  CA  LEU C 594      39.886  84.613 -32.874  1.00 48.57           C
ATOM   4511  CB  LEU C 594      39.877  83.893 -31.515  1.00 48.57           C
ATOM   4512  CG  LEU C 594      39.880  84.850 -30.305  1.00 48.57           C
ATOM   4513  CD1 LEU C 594      38.644  85.762 -30.278  1.00 48.57           C
ATOM   4514  CD2 LEU C 594      40.067  84.074 -28.992  1.00 48.57           C
ATOM   4515  C   LEU C 594      40.997  85.600 -32.835  1.00 48.57           C
ATOM   4516  O   LEU C 594      42.170  85.237 -32.909  1.00 48.57           O
ATOM   4517  N   VAL C 595      40.641  86.896 -32.732  1.00 99.47           N
ATOM   4518  CA  VAL C 595      41.653  87.899 -32.612  1.00 99.47           C
ATOM   4519  CB  VAL C 595      41.658  88.930 -33.700  1.00 99.47           C
ATOM   4520  CG1 VAL C 595      40.399  89.786 -33.569  1.00 99.47           C
ATOM   4521  CG2 VAL C 595      42.963  89.737 -33.597  1.00 99.47           C
ATOM   4522  C   VAL C 595      41.430  88.604 -31.313  1.00 99.47           C
ATOM   4523  O   VAL C 595      40.304  88.951 -30.956  1.00 99.47           O
ATOM   4524  N   ASN C 596      42.526  88.820 -30.563  1.00 58.37           N
ATOM   4525  CA  ASN C 596      42.448  89.476 -29.291  1.00 58.37           C
ATOM   4526  CB  ASN C 596      43.439  88.898 -28.270  1.00 58.37           C
ATOM   4527  CG  ASN C 596      43.180  89.529 -26.913  1.00 58.37           C
ATOM   4528  OD1 ASN C 596      42.376  90.450 -26.784  1.00 58.37           O
ATOM   4529  ND2 ASN C 596      43.893  89.026 -25.870  1.00 58.37           N
ATOM   4530  C   ASN C 596      42.831  90.905 -29.512  1.00 58.37           C
ATOM   4531  O   ASN C 596      43.953  91.205 -29.911  1.00 58.37           O
ATOM   4532  N   THR C 597      41.863  91.820 -29.336  1.00160.25           N
ATOM   4533  CA  THR C 597      42.080  93.233 -29.470  1.00160.25           C
ATOM   4534  CB  THR C 597      40.907  94.007 -30.013  1.00160.25           C
ATOM   4535  OG1 THR C 597      41.305  95.338 -30.299  1.00160.25           O
ATOM   4536  CG2 THR C 597      39.753  94.017 -29.014  1.00160.25           C
ATOM   4537  C   THR C 597      42.595  93.866 -28.207  1.00160.25           C
ATOM   4538  O   THR C 597      42.918  95.052 -28.210  1.00160.25           O
ATOM   4539  N   THR C 598      42.587  93.142 -27.066  1.00114.49           N
ATOM   4540  CA  THR C 598      42.958  93.749 -25.811  1.00114.49           C
ATOM   4541  CB  THR C 598      42.341  93.076 -24.619  1.00114.49           C
ATOM   4542  OG1 THR C 598      42.516  93.872 -23.456  1.00114.49           O
ATOM   4543  CG2 THR C 598      43.009  91.704 -24.426  1.00114.49           C
ATOM   4544  C   THR C 598      44.448  93.764 -25.596  1.00114.49           C
ATOM   4545  O   THR C 598      45.224  93.176 -26.346  1.00114.49           O
ATOM   4546  N   ASP C 599      44.858  94.513 -24.548  1.00131.49           N
ATOM   4547  CA  ASP C 599      46.201  94.743 -24.082  1.00131.49           C
ATOM   4548  CB  ASP C 599      46.296  95.911 -23.088  1.00131.49           C
ATOM   4549  CG  ASP C 599      46.083  97.191 -23.876  1.00131.49           C
ATOM   4550  OD1 ASP C 599      46.000  97.099 -25.129  1.00131.49           O
ATOM   4551  OD2 ASP C 599      46.006  98.277 -23.241  1.00131.49           O
ATOM   4552  C   ASP C 599      46.785  93.543 -23.396  1.00131.49           C
ATOM   4553  O   ASP C 599      48.005  93.449 -23.264  1.00131.49           O
ATOM   4554  N   GLN C 600      45.943  92.635 -22.863  1.00 82.98           N
ATOM   4555  CA  GLN C 600      46.473  91.504 -22.149  1.00 82.98           C
ATOM   4556  CB  GLN C 600      45.784  91.249 -20.797  1.00 82.98           C
ATOM   4557  CG  GLN C 600      45.822  92.444 -19.844  1.00 82.98           C
ATOM   4558  CD  GLN C 600      44.708  93.395 -20.261  1.00 82.98           C
ATOM   4559  OE1 GLN C 600      43.912  93.086 -21.147  1.00 82.98           O
ATOM   4560  NE2 GLN C 600      44.642  94.582 -19.602  1.00 82.98           N
ATOM   4561  C   GLN C 600      46.221  90.284 -22.978  1.00 82.98           C
ATOM   4562  O   GLN C 600      45.522  90.344 -23.987  1.00 82.98           O
ATOM   4563  N   ARG C 601      46.813  89.137 -22.583  1.00188.40           N
ATOM   4564  CA  ARG C 601      46.598  87.931 -23.331  1.00188.40           C
ATOM   4565  CB  ARG C 601      47.588  86.801 -23.006  1.00188.40           C
ATOM   4566  CG  ARG C 601      47.590  86.397 -21.534  1.00188.40           C
ATOM   4567  CD  ARG C 601      48.654  87.128 -20.716  1.00188.40           C
ATOM   4568  NE  ARG C 601      49.977  86.758 -21.293  1.00188.40           N
ATOM   4569  CZ  ARG C 601      50.497  87.476 -22.332  1.00188.40           C
ATOM   4570  NH1 ARG C 601      49.835  88.570 -22.810  1.00188.40           N
ATOM   4571  NH2 ARG C 601      51.681  87.098 -22.894  1.00188.40           N
ATOM   4572  C   ARG C 601      45.215  87.441 -23.028  1.00188.40           C
ATOM   4573  O   ARG C 601      44.674  87.711 -21.959  1.00188.40           O
ATOM   4574  N   LEU C 602      44.591  86.731 -23.996  1.00 84.67           N
ATOM   4575  CA  LEU C 602      43.244  86.265 -23.820  1.00 84.67           C
ATOM   4576  CB  LEU C 602      42.224  87.367 -24.201  1.00 84.67           C
ATOM   4577  CG  LEU C 602      40.717  87.058 -24.084  1.00 84.67           C
ATOM   4578  CD1 LEU C 602      39.920  88.371 -24.091  1.00 84.67           C
ATOM   4579  CD2 LEU C 602      40.211  86.149 -25.217  1.00 84.67           C
ATOM   4580  C   LEU C 602      43.073  85.010 -24.633  1.00 84.67           C
ATOM   4581  O   LEU C 602      43.897  84.710 -25.494  1.00 84.67           O
ATOM   4582  N   SER C 603      42.028  84.201 -24.338  1.00 55.34           N
ATOM   4583  CA  SER C 603      41.825  82.988 -25.085  1.00 55.34           C
ATOM   4584  CB  SER C 603      42.590  81.784 -24.511  1.00 55.34           C
ATOM   4585  OG  SER C 603      42.105  81.472 -23.213  1.00 55.34           O
ATOM   4586  C   SER C 603      40.370  82.619 -25.098  1.00 55.34           C
ATOM   4587  O   SER C 603      39.526  83.301 -24.514  1.00 55.34           O
ATOM   4588  N   ILE C 604      40.054  81.537 -25.847  1.00 53.03           N
ATOM   4589  CA  ILE C 604      38.737  80.964 -25.903  1.00 53.03           C
ATOM   4590  CB  ILE C 604      38.133  80.971 -27.277  1.00 53.03           C
ATOM   4591  CG1 ILE C 604      37.935  82.413 -27.771  1.00 53.03           C
ATOM   4592  CG2 ILE C 604      36.835  80.146 -27.230  1.00 53.03           C
ATOM   4593  CD1 ILE C 604      37.577  82.504 -29.253  1.00 53.03           C
ATOM   4594  C   ILE C 604      38.847  79.524 -25.488  1.00 53.03           C
ATOM   4595  O   ILE C 604      39.574  78.740 -26.103  1.00 53.03           O
ATOM   4596  N   HIS C 605      38.111  79.149 -24.419  1.00 86.23           N
ATOM   4597  CA  HIS C 605      38.096  77.801 -23.912  1.00 86.23           C
ATOM   4598  ND1 HIS C 605      39.289  75.262 -22.402  1.00 86.23           N
ATOM   4599  CG  HIS C 605      38.592  76.343 -21.917  1.00 86.23           C
ATOM   4600  CB  HIS C 605      38.665  77.720 -22.487  1.00 86.23           C
ATOM   4601  NE2 HIS C 605      38.077  74.520 -20.679  1.00 86.23           N
ATOM   4602  CD2 HIS C 605      37.860  75.882 -20.870  1.00 86.23           C
ATOM   4603  CE1 HIS C 605      38.948  74.199 -21.633  1.00 86.23           C
ATOM   4604  C   HIS C 605      36.668  77.302 -23.881  1.00 86.23           C
ATOM   4605  O   HIS C 605      35.799  77.916 -23.262  1.00 86.23           O
ATOM   4606  N   PRO C 606      36.406  76.241 -24.620  1.00167.54           N
ATOM   4607  CA  PRO C 606      35.083  75.642 -24.652  1.00167.54           C
ATOM   4608  CD  PRO C 606      37.048  76.162 -25.922  1.00167.54           C
ATOM   4609  CB  PRO C 606      34.793  75.334 -26.119  1.00167.54           C
ATOM   4610  CG  PRO C 606      36.187  75.196 -26.745  1.00167.54           C
ATOM   4611  C   PRO C 606      34.898  74.401 -23.811  1.00167.54           C
ATOM   4612  O   PRO C 606      35.846  73.632 -23.645  1.00167.54           O
ATOM   4613  N   HIS C 607      33.649  74.138 -23.363  1.00102.34           N
ATOM   4614  CA  HIS C 607      33.304  72.941 -22.644  1.00102.34           C
ATOM   4615  ND1 HIS C 607      33.093  73.035 -19.034  1.00102.34           N
ATOM   4616  CG  HIS C 607      33.022  73.733 -20.218  1.00102.34           C
ATOM   4617  CB  HIS C 607      32.367  73.186 -21.448  1.00102.34           C
ATOM   4618  NE2 HIS C 607      34.072  75.001 -18.672  1.00102.34           N
ATOM   4619  CD2 HIS C 607      33.627  74.930 -19.981  1.00102.34           C
ATOM   4620  CE1 HIS C 607      33.726  73.838 -18.144  1.00102.34           C
ATOM   4621  C   HIS C 607      32.521  72.062 -23.587  1.00102.34           C
ATOM   4622  O   HIS C 607      31.834  72.562 -24.477  1.00102.34           O
ATOM   4623  N   GLY C 608      32.683  70.722 -23.476  1.00 71.41           N
ATOM   4624  CA  GLY C 608      31.812  69.796 -24.152  1.00 71.41           C
ATOM   4625  C   GLY C 608      32.291  69.385 -25.513  1.00 71.41           C
ATOM   4626  O   GLY C 608      32.164  68.226 -25.897  1.00 71.41           O
ATOM   4627  N   VAL C 609      32.878  70.315 -26.273  1.00126.77           N
ATOM   4628  CA  VAL C 609      33.252  70.110 -27.642  1.00126.77           C
ATOM   4629  CB  VAL C 609      33.378  71.438 -28.338  1.00126.77           C
ATOM   4630  CG1 VAL C 609      34.508  72.223 -27.651  1.00126.77           C
ATOM   4631  CG2 VAL C 609      33.599  71.244 -29.840  1.00126.77           C
ATOM   4632  C   VAL C 609      34.592  69.444 -27.671  1.00126.77           C
ATOM   4633  O   VAL C 609      35.375  69.592 -26.734  1.00126.77           O
ATOM   4634  N   ASP C 610      34.861  68.671 -28.749  1.00 65.25           N
ATOM   4635  CA  ASP C 610      36.108  68.004 -28.967  1.00 65.25           C
ATOM   4636  CB  ASP C 610      35.999  66.838 -29.964  1.00 65.25           C
ATOM   4637  CG  ASP C 610      35.111  65.756 -29.366  1.00 65.25           C
ATOM   4638  OD1 ASP C 610      34.994  65.700 -28.113  1.00 65.25           O
ATOM   4639  OD2 ASP C 610      34.533  64.970 -30.163  1.00 65.25           O
ATOM   4640  C   ASP C 610      37.064  68.987 -29.574  1.00 65.25           C
ATOM   4641  O   ASP C 610      36.815  69.530 -30.652  1.00 65.25           O
ATOM   4642  N   TYR C 611      38.178  69.256 -28.859  1.00 72.25           N
ATOM   4643  CA  TYR C 611      39.215  70.131 -29.343  1.00 72.25           C
ATOM   4644  CB  TYR C 611      39.150  71.552 -28.748  1.00 72.25           C
ATOM   4645  CG  TYR C 611      39.155  71.465 -27.258  1.00 72.25           C
ATOM   4646  CD1 TYR C 611      40.334  71.419 -26.548  1.00 72.25           C
ATOM   4647  CD2 TYR C 611      37.965  71.434 -26.567  1.00 72.25           C
ATOM   4648  CE1 TYR C 611      40.323  71.343 -25.174  1.00 72.25           C
ATOM   4649  CE2 TYR C 611      37.947  71.357 -25.195  1.00 72.25           C
ATOM   4650  CZ  TYR C 611      39.129  71.312 -24.496  1.00 72.25           C
ATOM   4651  OH  TYR C 611      39.114  71.233 -23.087  1.00 72.25           O
ATOM   4652  C   TYR C 611      40.539  69.514 -28.987  1.00 72.25           C
ATOM   4653  O   TYR C 611      40.660  68.827 -27.976  1.00 72.25           O
ATOM   4654  N   SER C 612      41.575  69.728 -29.826  1.00 82.92           N
ATOM   4655  CA  SER C 612      42.884  69.197 -29.562  1.00 82.92           C
ATOM   4656  CB  SER C 612      43.801  69.177 -30.798  1.00 82.92           C
ATOM   4657  OG  SER C 612      43.277  68.296 -31.781  1.00 82.92           O
ATOM   4658  C   SER C 612      43.528  70.070 -28.530  1.00 82.92           C
ATOM   4659  O   SER C 612      43.048  71.163 -28.234  1.00 82.92           O
ATOM   4660  N   THR C 613      44.670  69.616 -27.979  1.00114.01           N
ATOM   4661  CA  THR C 613      45.318  70.327 -26.911  1.00114.01           C
ATOM   4662  CB  THR C 613      46.589  69.666 -26.461  1.00114.01           C
ATOM   4663  OG1 THR C 613      47.058  70.269 -25.264  1.00114.01           O
ATOM   4664  CG2 THR C 613      47.641  69.804 -27.574  1.00114.01           C
ATOM   4665  C   THR C 613      45.669  71.708 -27.366  1.00114.01           C
ATOM   4666  O   THR C 613      45.628  72.661 -26.590  1.00114.01           O
ATOM   4667  N   ASP C 614      46.019  71.853 -28.651  1.00137.82           N
ATOM   4668  CA  ASP C 614      46.446  73.111 -29.190  1.00137.82           C
ATOM   4669  CB  ASP C 614      46.816  72.999 -30.679  1.00137.82           C
ATOM   4670  CG  ASP C 614      47.824  74.092 -30.989  1.00137.82           C
ATOM   4671  OD1 ASP C 614      48.442  74.604 -30.018  1.00137.82           O
ATOM   4672  OD2 ASP C 614      47.997  74.424 -32.192  1.00137.82           O
ATOM   4673  C   ASP C 614      45.338  74.129 -29.055  1.00137.82           C
ATOM   4674  O   ASP C 614      45.602  75.327 -29.004  1.00137.82           O
ATOM   4675  N   SER C 615      44.064  73.699 -29.120  1.00 99.14           N
ATOM   4676  CA  SER C 615      42.910  74.568 -28.993  1.00 99.14           C
ATOM   4677  CB  SER C 615      41.764  74.178 -29.941  1.00 99.14           C
ATOM   4678  OG  SER C 615      42.170  74.356 -31.289  1.00 99.14           O
ATOM   4679  C   SER C 615      42.321  74.627 -27.596  1.00 99.14           C
ATOM   4680  O   SER C 615      41.134  74.934 -27.469  1.00 99.14           O
ATOM   4681  N   ASP C 616      43.053  74.253 -26.523  1.00129.78           N
ATOM   4682  CA  ASP C 616      42.475  74.248 -25.195  1.00129.78           C
ATOM   4683  CB  ASP C 616      43.189  73.332 -24.176  1.00129.78           C
ATOM   4684  CG  ASP C 616      44.566  73.857 -23.806  1.00129.78           C
ATOM   4685  OD1 ASP C 616      45.138  74.676 -24.573  1.00129.78           O
ATOM   4686  OD2 ASP C 616      45.060  73.442 -22.723  1.00129.78           O
ATOM   4687  C   ASP C 616      42.319  75.624 -24.603  1.00129.78           C
ATOM   4688  O   ASP C 616      41.588  75.792 -23.629  1.00129.78           O
ATOM   4689  N   GLY C 617      43.064  76.631 -25.097  1.00 51.57           N
ATOM   4690  CA  GLY C 617      42.898  77.982 -24.630  1.00 51.57           C
ATOM   4691  C   GLY C 617      43.627  78.238 -23.340  1.00 51.57           C
ATOM   4692  O   GLY C 617      43.279  79.172 -22.623  1.00 51.57           O
ATOM   4693  N   ALA C 618      44.667  77.450 -23.001  1.00 52.62           N
ATOM   4694  CA  ALA C 618      45.348  77.672 -21.750  1.00 52.62           C
ATOM   4695  CB  ALA C 618      45.454  76.405 -20.884  1.00 52.62           C
ATOM   4696  C   ALA C 618      46.748  78.131 -22.020  1.00 52.62           C
ATOM   4697  O   ALA C 618      47.327  77.848 -23.068  1.00 52.62           O
ATOM   4698  N   PRO C 619      47.287  78.884 -21.092  1.00135.58           N
ATOM   4699  CA  PRO C 619      48.639  79.353 -21.227  1.00135.58           C
ATOM   4700  CD  PRO C 619      46.474  79.789 -20.297  1.00135.58           C
ATOM   4701  CB  PRO C 619      48.827  80.394 -20.127  1.00135.58           C
ATOM   4702  CG  PRO C 619      47.407  80.955 -19.923  1.00135.58           C
ATOM   4703  C   PRO C 619      49.632  78.234 -21.212  1.00135.58           C
ATOM   4704  O   PRO C 619      50.629  78.314 -21.930  1.00135.58           O
ATOM   4705  N   LEU C 620      49.363  77.167 -20.436  1.00151.22           N
ATOM   4706  CA  LEU C 620      50.297  76.087 -20.301  1.00151.22           C
ATOM   4707  CB  LEU C 620      49.806  74.997 -19.333  1.00151.22           C
ATOM   4708  CG  LEU C 620      49.625  75.494 -17.886  1.00151.22           C
ATOM   4709  CD1 LEU C 620      49.137  74.365 -16.962  1.00151.22           C
ATOM   4710  CD2 LEU C 620      50.897  76.183 -17.367  1.00151.22           C
ATOM   4711  C   LEU C 620      50.517  75.436 -21.632  1.00151.22           C
ATOM   4712  O   LEU C 620      51.655  75.130 -21.983  1.00151.22           O
ATOM   4713  N   ASN C 621      49.444  75.201 -22.418  1.00105.20           N
ATOM   4714  CA  ASN C 621      49.659  74.536 -23.676  1.00105.20           C
ATOM   4715  CB  ASN C 621      48.497  73.614 -24.083  1.00105.20           C
ATOM   4716  CG  ASN C 621      48.511  72.395 -23.167  1.00105.20           C
ATOM   4717  OD1 ASN C 621      49.537  71.738 -23.000  1.00105.20           O
ATOM   4718  ND2 ASN C 621      47.340  72.081 -22.552  1.00105.20           N
ATOM   4719  C   ASN C 621      49.820  75.556 -24.768  1.00105.20           C
ATOM   4720  O   ASN C 621      49.569  75.257 -25.935  1.00105.20           O
ATOM   4721  N   ALA C 622      50.273  76.777 -24.414  1.00 65.75           N
ATOM   4722  CA  ALA C 622      50.562  77.830 -25.357  1.00 65.75           C
ATOM   4723  CB  ALA C 622      51.781  77.526 -26.245  1.00 65.75           C
ATOM   4724  C   ALA C 622      49.386  78.076 -26.256  1.00 65.75           C
ATOM   4725  O   ALA C 622      49.557  78.427 -27.424  1.00 65.75           O
ATOM   4726  N   SER C 623      48.161  77.875 -25.741  1.00 92.12           N
ATOM   4727  CA  SER C 623      46.966  78.010 -26.532  1.00 92.12           C
ATOM   4728  CB  SER C 623      45.868  77.024 -26.118  1.00 92.12           C
ATOM   4729  OG  SER C 623      44.804  77.082 -27.055  1.00 92.12           O
ATOM   4730  C   SER C 623      46.365  79.393 -26.521  1.00 92.12           C
ATOM   4731  O   SER C 623      45.359  79.612 -27.193  1.00 92.12           O
ATOM   4732  N   PHE C 624      46.915  80.347 -25.742  1.00 77.22           N
ATOM   4733  CA  PHE C 624      46.353  81.672 -25.615  1.00 77.22           C
ATOM   4734  CB  PHE C 624      46.744  82.372 -24.298  1.00 77.22           C
ATOM   4735  CG  PHE C 624      48.228  82.533 -24.277  1.00 77.22           C
ATOM   4736  CD1 PHE C 624      48.828  83.616 -24.877  1.00 77.22           C
ATOM   4737  CD2 PHE C 624      49.020  81.598 -23.651  1.00 77.22           C
ATOM   4738  CE1 PHE C 624      50.196  83.763 -24.856  1.00 77.22           C
ATOM   4739  CE2 PHE C 624      50.388  81.740 -23.626  1.00 77.22           C
ATOM   4740  CZ  PHE C 624      50.978  82.823 -24.230  1.00 77.22           C
ATOM   4741  C   PHE C 624      46.809  82.556 -26.744  1.00 77.22           C
ATOM   4742  O   PHE C 624      47.475  82.110 -27.678  1.00 77.22           O
ATOM   4743  N   ASN C 625      46.382  83.842 -26.719  1.00104.73           N
ATOM   4744  CA  ASN C 625      46.773  84.744 -27.770  1.00104.73           C
ATOM   4745  CB  ASN C 625      45.640  85.061 -28.770  1.00104.73           C
ATOM   4746  CG  ASN C 625      44.428  85.606 -28.028  1.00104.73           C
ATOM   4747  OD1 ASN C 625      44.514  86.579 -27.282  1.00104.73           O
ATOM   4748  ND2 ASN C 625      43.253  84.952 -28.232  1.00104.73           N
ATOM   4749  C   ASN C 625      47.316  86.027 -27.205  1.00104.73           C
ATOM   4750  O   ASN C 625      46.813  86.574 -26.225  1.00104.73           O
ATOM   4751  N   ASN C 626      48.387  86.543 -27.840  1.00 87.22           N
ATOM   4752  CA  ASN C 626      49.032  87.758 -27.417  1.00 87.22           C
ATOM   4753  CB  ASN C 626      50.423  87.939 -28.058  1.00 87.22           C
ATOM   4754  CG  ASN C 626      51.156  89.104 -27.405  1.00 87.22           C
ATOM   4755  OD1 ASN C 626      50.885  90.269 -27.692  1.00 87.22           O
ATOM   4756  ND2 ASN C 626      52.119  88.780 -26.501  1.00 87.22           N
ATOM   4757  C   ASN C 626      48.159  88.906 -27.812  1.00 87.22           C
ATOM   4758  O   ASN C 626      47.275  88.770 -28.656  1.00 87.22           O
ATOM   4759  N   PRO C 627      48.362  90.042 -27.204  1.00 80.08           N
ATOM   4760  CA  PRO C 627      47.550  91.169 -27.557  1.00 80.08           C
ATOM   4761  CD  PRO C 627      48.781  90.097 -25.812  1.00 80.08           C
ATOM   4762  CB  PRO C 627      47.886  92.250 -26.535  1.00 80.08           C
ATOM   4763  CG  PRO C 627      48.240  91.435 -25.274  1.00 80.08           C
ATOM   4764  C   PRO C 627      47.728  91.537 -28.995  1.00 80.08           C
ATOM   4765  O   PRO C 627      48.864  91.650 -29.450  1.00 80.08           O
ATOM   4766  N   GLY C 628      46.605  91.717 -29.721  1.00 25.92           N
ATOM   4767  CA  GLY C 628      46.618  92.101 -31.102  1.00 25.92           C
ATOM   4768  C   GLY C 628      46.835  90.886 -31.957  1.00 25.92           C
ATOM   4769  O   GLY C 628      46.862  90.986 -33.182  1.00 25.92           O
ATOM   4770  N   GLU C 629      46.976  89.699 -31.335  1.00107.77           N
ATOM   4771  CA  GLU C 629      47.274  88.485 -32.047  1.00107.77           C
ATOM   4772  CB  GLU C 629      47.999  87.444 -31.174  1.00107.77           C
ATOM   4773  CG  GLU C 629      48.563  86.251 -31.948  1.00107.77           C
ATOM   4774  CD  GLU C 629      49.904  86.667 -32.535  1.00107.77           C
ATOM   4775  OE1 GLU C 629      50.261  87.869 -32.404  1.00107.77           O
ATOM   4776  OE2 GLU C 629      50.593  85.787 -33.117  1.00107.77           O
ATOM   4777  C   GLU C 629      46.016  87.838 -32.549  1.00107.77           C
ATOM   4778  O   GLU C 629      44.908  88.215 -32.171  1.00107.77           O
ATOM   4779  N   THR C 630      46.179  86.857 -33.467  1.00 35.23           N
ATOM   4780  CA  THR C 630      45.076  86.106 -34.009  1.00 35.23           C
ATOM   4781  CB  THR C 630      44.787  86.433 -35.445  1.00 35.23           C
ATOM   4782  OG1 THR C 630      44.481  87.812 -35.582  1.00 35.23           O
ATOM   4783  CG2 THR C 630      43.604  85.574 -35.921  1.00 35.23           C
ATOM   4784  C   THR C 630      45.438  84.647 -33.959  1.00 35.23           C
ATOM   4785  O   THR C 630      46.606  84.282 -34.085  1.00 35.23           O
ATOM   4786  N   ARG C 631      44.435  83.763 -33.761  1.00127.02           N
ATOM   4787  CA  ARG C 631      44.722  82.356 -33.696  1.00127.02           C
ATOM   4788  CB  ARG C 631      45.018  81.885 -32.266  1.00127.02           C
ATOM   4789  CG  ARG C 631      45.327  80.394 -32.167  1.00127.02           C
ATOM   4790  CD  ARG C 631      45.372  79.876 -30.731  1.00127.02           C
ATOM   4791  NE  ARG C 631      45.846  78.469 -30.807  1.00127.02           N
ATOM   4792  CZ  ARG C 631      47.187  78.221 -30.797  1.00127.02           C
ATOM   4793  NH1 ARG C 631      48.066  79.248 -30.619  1.00127.02           N
ATOM   4794  NH2 ARG C 631      47.649  76.952 -30.975  1.00127.02           N
ATOM   4795  C   ARG C 631      43.504  81.618 -34.149  1.00127.02           C
ATOM   4796  O   ARG C 631      42.384  82.096 -33.983  1.00127.02           O
ATOM   4797  N   THR C 632      43.680  80.417 -34.737  1.00120.52           N
ATOM   4798  CA  THR C 632      42.498  79.721 -35.146  1.00120.52           C
ATOM   4799  CB  THR C 632      42.490  79.311 -36.597  1.00120.52           C
ATOM   4800  OG1 THR C 632      41.186  78.895 -36.970  1.00120.52           O
ATOM   4801  CG2 THR C 632      43.499  78.179 -36.846  1.00120.52           C
ATOM   4802  C   THR C 632      42.315  78.519 -34.270  1.00120.52           C
ATOM   4803  O   THR C 632      43.161  77.628 -34.192  1.00120.52           O
ATOM   4804  N   TYR C 633      41.179  78.500 -33.551  1.00 65.68           N
ATOM   4805  CA  TYR C 633      40.807  77.410 -32.699  1.00 65.68           C
ATOM   4806  CB  TYR C 633      39.929  77.814 -31.500  1.00 65.68           C
ATOM   4807  CG  TYR C 633      40.690  78.689 -30.566  1.00 65.68           C
ATOM   4808  CD1 TYR C 633      41.577  78.145 -29.666  1.00 65.68           C
ATOM   4809  CD2 TYR C 633      40.501  80.051 -30.576  1.00 65.68           C
ATOM   4810  CE1 TYR C 633      42.273  78.951 -28.797  1.00 65.68           C
ATOM   4811  CE2 TYR C 633      41.194  80.863 -29.709  1.00 65.68           C
ATOM   4812  CZ  TYR C 633      42.083  80.312 -28.818  1.00 65.68           C
ATOM   4813  OH  TYR C 633      42.796  81.141 -27.927  1.00 65.68           O
ATOM   4814  C   TYR C 633      39.946  76.507 -33.523  1.00 65.68           C
ATOM   4815  O   TYR C 633      39.204  76.978 -34.382  1.00 65.68           O
ATOM   4816  N   VAL C 634      40.063  75.179 -33.324  1.00 95.42           N
ATOM   4817  CA  VAL C 634      39.205  74.277 -34.037  1.00 95.42           C
ATOM   4818  CB  VAL C 634      39.949  73.297 -34.895  1.00 95.42           C
ATOM   4819  CG1 VAL C 634      40.695  74.075 -35.993  1.00 95.42           C
ATOM   4820  CG2 VAL C 634      40.872  72.457 -33.997  1.00 95.42           C
ATOM   4821  C   VAL C 634      38.425  73.491 -33.027  1.00 95.42           C
ATOM   4822  O   VAL C 634      38.982  72.958 -32.069  1.00 95.42           O
ATOM   4823  N   TRP C 635      37.093  73.412 -33.225  1.00 62.93           N
ATOM   4824  CA  TRP C 635      36.233  72.687 -32.339  1.00 62.93           C
ATOM   4825  CB  TRP C 635      35.167  73.579 -31.679  1.00 62.93           C
ATOM   4826  CG  TRP C 635      35.736  74.638 -30.765  1.00 62.93           C
ATOM   4827  CD2 TRP C 635      34.976  75.731 -30.226  1.00 62.93           C
ATOM   4828  CD1 TRP C 635      37.011  74.790 -30.303  1.00 62.93           C
ATOM   4829  NE1 TRP C 635      37.092  75.909 -29.509  1.00 62.93           N
ATOM   4830  CE2 TRP C 635      35.847  76.499 -29.454  1.00 62.93           C
ATOM   4831  CE3 TRP C 635      33.659  76.067 -30.364  1.00 62.93           C
ATOM   4832  CZ2 TRP C 635      35.413  77.619 -28.804  1.00 62.93           C
ATOM   4833  CZ3 TRP C 635      33.225  77.197 -29.707  1.00 62.93           C
ATOM   4834  CH2 TRP C 635      34.085  77.958 -28.942  1.00 62.93           C
ATOM   4835  C   TRP C 635      35.500  71.687 -33.166  1.00 62.93           C
ATOM   4836  O   TRP C 635      34.965  71.999 -34.229  1.00 62.93           O
ATOM   4837  N   ARG C 636      35.455  70.432 -32.702  1.00200.74           N
ATOM   4838  CA  ARG C 636      34.704  69.492 -33.477  1.00200.74           C
ATOM   4839  CB  ARG C 636      35.567  68.441 -34.195  1.00200.74           C
ATOM   4840  CG  ARG C 636      36.534  67.687 -33.293  1.00200.74           C
ATOM   4841  CD  ARG C 636      37.448  66.750 -34.083  1.00200.74           C
ATOM   4842  NE  ARG C 636      37.955  67.514 -35.259  1.00200.74           N
ATOM   4843  CZ  ARG C 636      39.065  68.301 -35.144  1.00200.74           C
ATOM   4844  NH1 ARG C 636      39.722  68.384 -33.951  1.00200.74           N
ATOM   4845  NH2 ARG C 636      39.517  69.003 -36.223  1.00200.74           N
ATOM   4846  C   ARG C 636      33.680  68.852 -32.605  1.00200.74           C
ATOM   4847  O   ARG C 636      33.673  69.001 -31.389  1.00200.74           O
ATOM   4848  N   SER C 637      32.717  68.171 -33.228  1.00 53.97           N
ATOM   4849  CA  SER C 637      31.665  67.527 -32.492  1.00 53.97           C
ATOM   4850  CB  SER C 637      30.334  68.297 -32.532  1.00 53.97           C
ATOM   4851  OG  SER C 637      29.886  68.434 -33.872  1.00 53.97           O
ATOM   4852  C   SER C 637      31.449  66.193 -33.129  1.00 53.97           C
ATOM   4853  O   SER C 637      31.693  66.030 -34.324  1.00 53.97           O
ATOM   4854  N   HIS C 638      31.006  65.187 -32.342  1.00 63.42           N
ATOM   4855  CA  HIS C 638      30.785  63.904 -32.944  1.00 63.42           C
ATOM   4856  ND1 HIS C 638      32.233  63.580 -30.006  1.00 63.42           N
ATOM   4857  CG  HIS C 638      31.627  62.709 -30.883  1.00 63.42           C
ATOM   4858  CB  HIS C 638      31.719  62.822 -32.377  1.00 63.42           C
ATOM   4859  NE2 HIS C 638      31.154  62.081 -28.768  1.00 63.42           N
ATOM   4860  CD2 HIS C 638      30.973  61.799 -30.111  1.00 63.42           C
ATOM   4861  CE1 HIS C 638      31.918  63.159 -28.755  1.00 63.42           C
ATOM   4862  C   HIS C 638      29.373  63.462 -32.686  1.00 63.42           C
ATOM   4863  O   HIS C 638      28.672  64.017 -31.843  1.00 63.42           O
ATOM   4864  N   GLU C 639      28.913  62.463 -33.472  1.00 43.35           N
ATOM   4865  CA  GLU C 639      27.607  61.885 -33.326  1.00 43.35           C
ATOM   4866  CB  GLU C 639      27.036  61.337 -34.645  1.00 43.35           C
ATOM   4867  CG  GLU C 639      26.745  62.415 -35.691  1.00 43.35           C
ATOM   4868  CD  GLU C 639      26.335  61.716 -36.980  1.00 43.35           C
ATOM   4869  OE1 GLU C 639      26.398  60.458 -37.013  1.00 43.35           O
ATOM   4870  OE2 GLU C 639      25.957  62.428 -37.947  1.00 43.35           O
ATOM   4871  C   GLU C 639      27.760  60.716 -32.403  1.00 43.35           C
ATOM   4872  O   GLU C 639      28.866  60.215 -32.214  1.00 43.35           O
ATOM   4873  N   MET C 640      26.648  60.259 -31.792  1.00 96.20           N
ATOM   4874  CA  MET C 640      26.696  59.129 -30.909  1.00 96.20           C
ATOM   4875  CB  MET C 640      25.429  58.996 -30.051  1.00 96.20           C
ATOM   4876  CG  MET C 640      24.178  58.695 -30.880  1.00 96.20           C
ATOM   4877  SD  MET C 640      22.643  58.525 -29.922  1.00 96.20           S
ATOM   4878  CE  MET C 640      21.591  58.186 -31.364  1.00 96.20           C
ATOM   4879  C   MET C 640      26.806  57.892 -31.753  1.00 96.20           C
ATOM   4880  O   MET C 640      26.374  57.892 -32.904  1.00 96.20           O
ATOM   4881  N   VAL C 641      27.431  56.814 -31.219  1.00 95.49           N
ATOM   4882  CA  VAL C 641      27.531  55.607 -31.995  1.00 95.49           C
ATOM   4883  CB  VAL C 641      28.395  55.763 -33.215  1.00 95.49           C
ATOM   4884  CG1 VAL C 641      29.844  56.002 -32.760  1.00 95.49           C
ATOM   4885  CG2 VAL C 641      28.214  54.533 -34.120  1.00 95.49           C
ATOM   4886  C   VAL C 641      28.141  54.528 -31.149  1.00 95.49           C
ATOM   4887  O   VAL C 641      28.692  54.793 -30.082  1.00 95.49           O
ATOM   4888  N   ALA C 642      28.026  53.261 -31.605  1.00 33.85           N
ATOM   4889  CA  ALA C 642      28.609  52.157 -30.899  1.00 33.85           C
ATOM   4890  CB  ALA C 642      27.976  50.799 -31.247  1.00 33.85           C
ATOM   4891  C   ALA C 642      30.062  52.078 -31.247  1.00 33.85           C
ATOM   4892  O   ALA C 642      30.456  52.297 -32.391  1.00 33.85           O
ATOM   4893  N   ALA C 643      30.898  51.771 -30.238  1.00 32.83           N
ATOM   4894  CA  ALA C 643      32.308  51.594 -30.436  1.00 32.83           C
ATOM   4895  CB  ALA C 643      33.155  51.931 -29.197  1.00 32.83           C
ATOM   4896  C   ALA C 643      32.523  50.145 -30.755  1.00 32.83           C
ATOM   4897  O   ALA C 643      31.603  49.334 -30.657  1.00 32.83           O
ATOM   4898  N   THR C 644      33.756  49.787 -31.164  1.00 96.41           N
ATOM   4899  CA  THR C 644      34.099  48.427 -31.481  1.00 96.41           C
ATOM   4900  CB  THR C 644      35.514  48.275 -31.960  1.00 96.41           C
ATOM   4901  OG1 THR C 644      35.732  46.953 -32.430  1.00 96.41           O
ATOM   4902  CG2 THR C 644      36.474  48.597 -30.803  1.00 96.41           C
ATOM   4903  C   THR C 644      33.945  47.630 -30.224  1.00 96.41           C
ATOM   4904  O   THR C 644      33.554  46.463 -30.245  1.00 96.41           O
ATOM   4905  N   GLY C 645      34.247  48.284 -29.091  1.00 49.03           N
ATOM   4906  CA  GLY C 645      34.183  47.760 -27.758  1.00 49.03           C
ATOM   4907  C   GLY C 645      32.760  47.391 -27.466  1.00 49.03           C
ATOM   4908  O   GLY C 645      32.487  46.668 -26.510  1.00 49.03           O
ATOM   4909  N   ARG C 646      31.815  47.934 -28.259  1.00156.46           N
ATOM   4910  CA  ARG C 646      30.402  47.708 -28.098  1.00156.46           C
ATOM   4911  CB  ARG C 646      30.051  46.265 -27.687  1.00156.46           C
ATOM   4912  CG  ARG C 646      30.475  45.197 -28.699  1.00156.46           C
ATOM   4913  CD  ARG C 646      30.136  43.775 -28.245  1.00156.46           C
ATOM   4914  NE  ARG C 646      30.596  42.831 -29.303  1.00156.46           N
ATOM   4915  CZ  ARG C 646      30.892  41.539 -28.979  1.00156.46           C
ATOM   4916  NH1 ARG C 646      30.775  41.115 -27.687  1.00156.46           N
ATOM   4917  NH2 ARG C 646      31.309  40.669 -29.945  1.00156.46           N
ATOM   4918  C   ARG C 646      29.861  48.613 -27.036  1.00156.46           C
ATOM   4919  O   ARG C 646      28.726  48.450 -26.592  1.00156.46           O
ATOM   4920  N   ARG C 647      30.658  49.612 -26.617  1.00126.75           N
ATOM   4921  CA  ARG C 647      30.198  50.611 -25.694  1.00126.75           C
ATOM   4922  CB  ARG C 647      31.342  51.239 -24.881  1.00126.75           C
ATOM   4923  CG  ARG C 647      32.412  51.880 -25.768  1.00126.75           C
ATOM   4924  CD  ARG C 647      33.597  52.463 -24.998  1.00126.75           C
ATOM   4925  NE  ARG C 647      34.586  52.940 -26.006  1.00126.75           N
ATOM   4926  CZ  ARG C 647      34.478  54.193 -26.536  1.00126.75           C
ATOM   4927  NH1 ARG C 647      33.481  55.027 -26.121  1.00126.75           N
ATOM   4928  NH2 ARG C 647      35.367  54.610 -27.484  1.00126.75           N
ATOM   4929  C   ARG C 647      29.570  51.698 -26.515  1.00126.75           C
ATOM   4930  O   ARG C 647      29.818  51.796 -27.715  1.00126.75           O
ATOM   4931  N   PHE C 648      28.729  52.547 -25.889  1.00 98.24           N
ATOM   4932  CA  PHE C 648      28.039  53.564 -26.637  1.00 98.24           C
ATOM   4933  CB  PHE C 648      26.572  53.702 -26.196  1.00 98.24           C
ATOM   4934  CG  PHE C 648      25.890  54.686 -27.078  1.00 98.24           C
ATOM   4935  CD1 PHE C 648      25.387  54.292 -28.296  1.00 98.24           C
ATOM   4936  CD2 PHE C 648      25.745  55.995 -26.683  1.00 98.24           C
ATOM   4937  CE1 PHE C 648      24.751  55.193 -29.115  1.00 98.24           C
ATOM   4938  CE2 PHE C 648      25.110  56.901 -27.499  1.00 98.24           C
ATOM   4939  CZ  PHE C 648      24.613  56.499 -28.715  1.00 98.24           C
ATOM   4940  C   PHE C 648      28.713  54.888 -26.416  1.00 98.24           C
ATOM   4941  O   PHE C 648      28.907  55.312 -25.278  1.00 98.24           O
ATOM   4942  N   ARG C 649      29.076  55.586 -27.516  1.00 85.90           N
ATOM   4943  CA  ARG C 649      29.724  56.869 -27.409  1.00 85.90           C
ATOM   4944  CB  ARG C 649      30.624  57.203 -28.608  1.00 85.90           C
ATOM   4945  CG  ARG C 649      31.511  58.425 -28.373  1.00 85.90           C
ATOM   4946  CD  ARG C 649      32.445  58.734 -29.542  1.00 85.90           C
ATOM   4947  NE  ARG C 649      33.269  59.912 -29.151  1.00 85.90           N
ATOM   4948  CZ  ARG C 649      34.217  60.393 -30.006  1.00 85.90           C
ATOM   4949  NH1 ARG C 649      34.402  59.802 -31.223  1.00 85.90           N
ATOM   4950  NH2 ARG C 649      34.977  61.467 -29.645  1.00 85.90           N
ATOM   4951  C   ARG C 649      28.643  57.912 -27.330  1.00 85.90           C
ATOM   4952  O   ARG C 649      27.726  57.939 -28.149  1.00 85.90           O
ATOM   4953  N   PRO C 650      28.751  58.786 -26.359  1.00 90.73           N
ATOM   4954  CA  PRO C 650      27.705  59.735 -26.061  1.00 90.73           C
ATOM   4955  CD  PRO C 650      29.591  58.522 -25.203  1.00 90.73           C
ATOM   4956  CB  PRO C 650      28.133  60.422 -24.766  1.00 90.73           C
ATOM   4957  CG  PRO C 650      28.990  59.357 -24.058  1.00 90.73           C
ATOM   4958  C   PRO C 650      27.256  60.698 -27.110  1.00 90.73           C
ATOM   4959  O   PRO C 650      26.048  60.873 -27.269  1.00 90.73           O
ATOM   4960  N   GLY C 651      28.180  61.321 -27.855  1.00 46.51           N
ATOM   4961  CA  GLY C 651      27.741  62.346 -28.768  1.00 46.51           C
ATOM   4962  C   GLY C 651      27.905  63.653 -28.042  1.00 46.51           C
ATOM   4963  O   GLY C 651      27.772  63.727 -26.825  1.00 46.51           O
ATOM   4964  N   SER C 652      28.219  64.723 -28.791  1.00 73.73           N
ATOM   4965  CA  SER C 652      28.476  66.059 -28.316  1.00 73.73           C
ATOM   4966  CB  SER C 652      29.292  66.884 -29.325  1.00 73.73           C
ATOM   4967  OG  SER C 652      30.568  66.294 -29.520  1.00 73.73           O
ATOM   4968  C   SER C 652      27.238  66.864 -28.006  1.00 73.73           C
ATOM   4969  O   SER C 652      27.361  67.959 -27.464  1.00 73.73           O
ATOM   4970  N   ALA C 653      26.019  66.389 -28.324  1.00 49.06           N
ATOM   4971  CA  ALA C 653      24.867  67.244 -28.178  1.00 49.06           C
ATOM   4972  CB  ALA C 653      23.547  66.566 -28.587  1.00 49.06           C
ATOM   4973  C   ALA C 653      24.721  67.689 -26.756  1.00 49.06           C
ATOM   4974  O   ALA C 653      24.948  66.911 -25.832  1.00 49.06           O
ATOM   4975  N   GLY C 654      24.341  68.974 -26.550  1.00 35.16           N
ATOM   4976  CA  GLY C 654      24.125  69.472 -25.222  1.00 35.16           C
ATOM   4977  C   GLY C 654      24.181  70.970 -25.213  1.00 35.16           C
ATOM   4978  O   GLY C 654      24.312  71.620 -26.250  1.00 35.16           O
ATOM   4979  N   TYR C 655      24.074  71.549 -23.998  1.00 58.45           N
ATOM   4980  CA  TYR C 655      24.121  72.972 -23.818  1.00 58.45           C
ATOM   4981  CB  TYR C 655      23.016  73.509 -22.890  1.00 58.45           C
ATOM   4982  CG  TYR C 655      21.699  73.259 -23.545  1.00 58.45           C
ATOM   4983  CD1 TYR C 655      21.203  74.137 -24.481  1.00 58.45           C
ATOM   4984  CD2 TYR C 655      20.958  72.145 -23.221  1.00 58.45           C
ATOM   4985  CE1 TYR C 655      19.988  73.907 -25.085  1.00 58.45           C
ATOM   4986  CE2 TYR C 655      19.743  71.910 -23.821  1.00 58.45           C
ATOM   4987  CZ  TYR C 655      19.255  72.792 -24.755  1.00 58.45           C
ATOM   4988  OH  TYR C 655      18.009  72.555 -25.374  1.00 58.45           O
ATOM   4989  C   TYR C 655      25.432  73.259 -23.164  1.00 58.45           C
ATOM   4990  O   TYR C 655      25.665  72.871 -22.020  1.00 58.45           O
ATOM   4991  N   TRP C 656      26.313  73.988 -23.873  1.00 82.88           N
ATOM   4992  CA  TRP C 656      27.652  74.165 -23.391  1.00 82.88           C
ATOM   4993  CB  TRP C 656      28.686  73.487 -24.302  1.00 82.88           C
ATOM   4994  CG  TRP C 656      28.436  72.004 -24.450  1.00 82.88           C
ATOM   4995  CD2 TRP C 656      28.819  71.005 -23.490  1.00 82.88           C
ATOM   4996  CD1 TRP C 656      27.798  71.344 -25.460  1.00 82.88           C
ATOM   4997  NE1 TRP C 656      27.755  69.998 -25.190  1.00 82.88           N
ATOM   4998  CE2 TRP C 656      28.379  69.775 -23.980  1.00 82.88           C
ATOM   4999  CE3 TRP C 656      29.478  71.104 -22.297  1.00 82.88           C
ATOM   5000  CZ2 TRP C 656      28.593  68.621 -23.282  1.00 82.88           C
ATOM   5001  CZ3 TRP C 656      29.695  69.938 -21.597  1.00 82.88           C
ATOM   5002  CH2 TRP C 656      29.260  68.721 -22.081  1.00 82.88           C
ATOM   5003  C   TRP C 656      27.959  75.625 -23.352  1.00 82.88           C
ATOM   5004  O   TRP C 656      27.057  76.458 -23.415  1.00 82.88           O
ATOM   5005  N   HIS C 657      29.253  75.969 -23.174  1.00 63.70           N
ATOM   5006  CA  HIS C 657      29.614  77.356 -23.133  1.00 63.70           C
ATOM   5007  ND1 HIS C 657      31.076  77.795 -19.998  1.00 63.70           N
ATOM   5008  CG  HIS C 657      29.941  77.329 -20.622  1.00 63.70           C
ATOM   5009  CB  HIS C 657      29.280  78.011 -21.782  1.00 63.70           C
ATOM   5010  NE2 HIS C 657      30.506  75.917 -18.954  1.00 63.70           N
ATOM   5011  CD2 HIS C 657      29.606  76.180 -19.971  1.00 63.70           C
ATOM   5012  CE1 HIS C 657      31.370  76.914 -19.009  1.00 63.70           C
ATOM   5013  C   HIS C 657      31.088  77.500 -23.368  1.00 63.70           C
ATOM   5014  O   HIS C 657      31.833  76.519 -23.354  1.00 63.70           O
ATOM   5015  N   TYR C 658      31.529  78.754 -23.623  1.00 63.99           N
ATOM   5016  CA  TYR C 658      32.916  79.066 -23.846  1.00 63.99           C
ATOM   5017  CB  TYR C 658      33.266  79.430 -25.306  1.00 63.99           C
ATOM   5018  CG  TYR C 658      32.484  80.626 -25.745  1.00 63.99           C
ATOM   5019  CD1 TYR C 658      32.855  81.900 -25.379  1.00 63.99           C
ATOM   5020  CD2 TYR C 658      31.381  80.473 -26.553  1.00 63.99           C
ATOM   5021  CE1 TYR C 658      32.128  82.991 -25.796  1.00 63.99           C
ATOM   5022  CE2 TYR C 658      30.649  81.556 -26.974  1.00 63.99           C
ATOM   5023  CZ  TYR C 658      31.021  82.820 -26.593  1.00 63.99           C
ATOM   5024  OH  TYR C 658      30.272  83.936 -27.023  1.00 63.99           O
ATOM   5025  C   TYR C 658      33.268  80.236 -22.979  1.00 63.99           C
ATOM   5026  O   TYR C 658      32.397  81.018 -22.600  1.00 63.99           O
ATOM   5027  N   HIS C 659      34.559  80.360 -22.601  1.00 60.31           N
ATOM   5028  CA  HIS C 659      34.960  81.474 -21.784  1.00 60.31           C
ATOM   5029  ND1 HIS C 659      36.414  80.194 -19.015  1.00 60.31           N
ATOM   5030  CG  HIS C 659      35.181  80.160 -19.627  1.00 60.31           C
ATOM   5031  CB  HIS C 659      34.549  81.336 -20.308  1.00 60.31           C
ATOM   5032  NE2 HIS C 659      35.641  78.125 -18.772  1.00 60.31           N
ATOM   5033  CD2 HIS C 659      34.723  78.888 -19.470  1.00 60.31           C
ATOM   5034  CE1 HIS C 659      36.640  78.951 -18.520  1.00 60.31           C
ATOM   5035  C   HIS C 659      36.455  81.623 -21.826  1.00 60.31           C
ATOM   5036  O   HIS C 659      37.167  80.771 -22.354  1.00 60.31           O
ATOM   5037  N   ASP C 660      36.957  82.754 -21.277  1.00 76.77           N
ATOM   5038  CA  ASP C 660      38.365  83.071 -21.242  1.00 76.77           C
ATOM   5039  CB  ASP C 660      38.648  84.553 -20.945  1.00 76.77           C
ATOM   5040  CG  ASP C 660      40.155  84.777 -20.973  1.00 76.77           C
ATOM   5041  OD1 ASP C 660      40.856  84.037 -21.713  1.00 76.77           O
ATOM   5042  OD2 ASP C 660      40.627  85.688 -20.242  1.00 76.77           O
ATOM   5043  C   ASP C 660      39.063  82.278 -20.177  1.00 76.77           C
ATOM   5044  O   ASP C 660      38.496  81.971 -19.131  1.00 76.77           O
ATOM   5045  N   HIS C 661      40.272  81.782 -20.503  1.00160.00           N
ATOM   5046  CA  HIS C 661      41.090  81.032 -19.589  1.00160.00           C
ATOM   5047  ND1 HIS C 661      43.037  78.442 -18.619  1.00160.00           N
ATOM   5048  CG  HIS C 661      41.867  78.637 -19.315  1.00160.00           C
ATOM   5049  CB  HIS C 661      41.617  79.759 -20.272  1.00160.00           C
[truncated: 95,069 more chars]
