# Supplementary material for: Expression of thermophilic two-domain laccase from Catenuloplanes japonicus in Escherichia coli and its activity against triarylmethane and azo dyes
Source: PeerJ. 2021 Jun 24;9:e11646. doi: 10.7717/peerj.11646 (PMC8236229; doi:10.7717/peerj.11646)
Supplement: Supplemental Information 3 [file peerj-09-11646-s003.zip]

Archive with 3 entries (3 files):
- SDS-PAGE.JPG
- Native activity.JPG
- Native.JPG
