# Supplementary material for: Expression of thermophilic two-domain laccase from Catenuloplanes japonicus in Escherichia coli and its activity against triarylmethane and azo dyes
Source: PeerJ. 2021 Jun 24;9:e11646. doi: 10.7717/peerj.11646 (PMC8236229; doi:10.7717/peerj.11646)
Supplement: Supplemental Information 4 [file peerj-09-11646-s004.zip]

Archive with 3 entries (3 files):
- Supplementary_description.txt
- laccases_templates.zip
- laccase_Ac875_new_het_truncated.zip
