# Supplementary material for: Expression of thermophilic two-domain laccase from Catenuloplanes japonicus in Escherichia coli and its activity against triarylmethane and azo dyes
Source: PeerJ. 2021 Jun 24;9:e11646. doi: 10.7717/peerj.11646 (PMC8236229; doi:10.7717/peerj.11646)
Supplement: Supplemental Information 4 [file peerj-09-11646-s004.zip › Supplementary_description.txt]

Three supplementary files are:
1) a compressed zip-archive of the templates used in the work;
2) a compressed zip-archive of alignment, script, log and a series of models generated by MODELLER;
3) a .pdb-file of a model used in tunnel mapping. 
